# Supplementary material for: Associations of Biotic and Abiotic Factors with Phylogenetic Community Structure Across Temperate Forests in South Korea
Source: Biology (Basel). 2026 Feb 2;15(3):268. doi: 10.3390/biology15030268 (PMC12897400; doi:10.3390/biology15030268)
Supplement: Supplementary file 1 [file biology-15-00268-s001.zip]

Archive with 2 entries (2 files):
- Supplementary material 1_CB Lee_01_25_2026.xlsx
- Supplementary material 2_CB Lee_01_25_2026.pdf
