# Supplementary material for: Associations of Biotic and Abiotic Factors with Phylogenetic Community Structure Across Temperate Forests in South Korea
Source: Biology (Basel). 2026 Feb 2;15(3):268. doi: 10.3390/biology15030268 (PMC12897400; doi:10.3390/biology15030268)
Supplement: Supplementary file 1 [file biology-15-00268-s001.zip › Supplementary material 1_CB Lee_01_25_2026.xlsx]

## Sheet: Table S1
Table S1. The raw dataset used in this study. Abbreviations: MAT, mean annual temperature; MAP, mean annual precipitation; SR, species richness; CWM, community weighted mean; SLA, specific leaf area; MH, maximum height; SES.MPD, standardized effect size of mean pairwise phylogenetic distance.
Plot No.	Forest type	Elevation (m)	MAT(oC)	MAP(mm)	Stand age(yr)	SR	CWM_SLA	CWM_MH	SES.MPD
p1	Conifer	37	14	1133	40.4	2	24.3407	19.3375	-0.234087
p2	Broadleaved	48	12.7	1316	38.4	12	135.684	19.2784	-0.97044
p3	Conifer	31	12.6	1141	44.2	3	27.7042	23.7218	0.978813
p4	Broadleaved	230	12	1328	41	11	125.901	16.6564	0.0473154
p5	Conifer	7	12.4	1227	53.8	7	37.7603	20.5598	0.213913
p6	Broadleaved	78	13.1	1525	23.6	12	170.882	15.3348	-2.37316
p7	Broadleaved	272	12.8	1581	38.6667	10	150.228	19.2771	-0.163091
p8	Conifer	9	14.3	1185	40.8	1	23.3658	20	0
p9	Conifer	10	14.5	1133	41	1	23.3658	20	0
p10	Mixed	127	14.4	1165	28.1667	7	70.1598	19.0167	1.91336
p11	Broadleaved	120	12.9	1311	42.6667	5	191.514	20.9472	-0.997721
p12	Conifer	49	12.5	1242	48.2	4	40.4069	25.5004	1.16467
p13	Broadleaved	155	13.5	1268	48.4286	8	144.852	21.9482	0.190331
p14	Broadleaved	229	12.8	1311	38.2	4	167.531	21.0454	-0.778802
p15	Conifer	48	12.9	1390	42.8	7	45.7411	33.9701	0.516645
p16	Conifer	28	12.3	1404	41.5	6	39.1128	27.9367	1.63094
p17	Conifer	42	12.6	1382	35.4	4	57.1671	32.5822	0.990313
p18	Conifer	29	13.8	1361	43.2	2	40.0293	20.3499	1.95635
p19	Broadleaved	225	10.5	1387	46.8	5	131.162	28.5575	-1.26218
p20	Broadleaved	93	11.5	618	38.2	6	163.524	21.2794	-1.20874
p21	Broadleaved	138	11	1500	43.4	7	169.191	26.9643	-2.42927
p22	Mixed	63	13.7	1268	35.6	7	71.7688	23.8595	1.31825
p23	Broadleaved	62	13.4	1213	37.8	2	194.162	20.6	-0.583418
p24	Broadleaved	277	12.8	1421	43.6	8	149.566	23.9435	0.121856
p25	Conifer	50	13.5	1263	49	6	40.4604	24.3948	1.51344
p26	Mixed	78	13.1	1478	46	9	63.2095	28.7406	0.964354
p27	Broadleaved	148	12.6	1599	38.3333	5	113.803	29.8465	1.55835
p28	Broadleaved	207	13.4	1286	35.2857	10	178.061	18.9531	-1.07594
p29	Mixed	151	10.7	1464	36.5	9	107.151	24.5732	1.00801
p30	Broadleaved	70	12.1	1357	53	1	167.527	15	0
p31	Conifer	28	12.4	1319	51.6	5	28.4506	20.3534	1.40944
p32	Conifer	96	11.9	1315	36.6	5	28.4577	22.6324	0.343235
p33	Conifer	55	12.5	1364	45	8	43.2016	19.6008	0.126066
p34	Mixed	12	11.8	1195	37	10	72.7788	22.3042	0.487833
p35	Broadleaved	191	10.4	1588	30.2727	11	191.208	19.9071	-1.38144
p36	Broadleaved	159	10.8	1519	42.2857	8	147.046	24.0289	0.0307204
p37	Mixed	224	10.2	1522	44.8	6	98.2041	23.9017	1.41164
p38	Conifer	43	11.2	1471	43.5	4	40.1198	27.0943	1.42953
p39	Mixed	51	12.2	1106	4.2	5	84.1923	31.034	0.774625
p40	Broadleaved	316	10.6	1563	45.4	2	181.434	29.22	-0.571298
p41	Broadleaved	298	10.4	1523	43.5	11	153.4	24.9981	-0.173148
p42	Mixed	135	10.1	1571	43.6667	7	105.658	29.1832	0.573252
p43	Broadleaved	180	10.1	1512	36	8	129.524	23.189	1.86333
p44	Broadleaved	141	11.3	1445	48	5	141.265	25.0658	0.559027
p45	Broadleaved	106	11.1	1431	45.2	4	163.311	24.9856	-1.69929
p46	Conifer	81	13.3	1274	48.25	9	57.2154	32.6118	0.0522148
p47	Mixed	191	13.2	1291	44.1429	8	71.7124	31.8807	-0.27327
p48	Conifer	40	13.8	1245	45.6667	9	50.4777	22.5201	1.14079
p49	Mixed	150	13	1290	29	7	136.228	28.4701	0.314165
p50	Mixed	248	12.8	1351	38.2	11	100.294	23.3816	1.60964
p51	Broadleaved	81	11.6	1634	53.6	1	233.723	25	0
p52	Mixed	93	13.6	1403	28.6	5	55.947	18.4012	1.72917
p53	Conifer	47	13.5	1361	29	5	57.7862	22.1608	1.81507
p54	Conifer	54	13.7	1276	35.3333	3	30.021	19.3142	1.06112
p55	Mixed	73	12.9	1270	26.8333	8	80.7478	30.0299	0.829943
p56	Broadleaved	80	13.1	1268	38.3333	10	113.682	28.4052	1.00181
p57	Mixed	150	13.4	1358	43	10	81.4509	29.6813	1.63879
p58	Mixed	76	13.8	1212	36.8	6	75.7366	29.1527	1.88358
p59	Mixed	134	12.7	1434	42.1667	11	106.866	27.8274	-0.295339
p60	Conifer	31	13.6	1215	42.6	4	38.3418	34.6016	1.84297
p61	Mixed	6	12.8	1318	40	10	73.5789	21.8453	0.810241
p62	Mixed	68	12.5	1415	47.4286	11	87.9184	28.3607	-0.214091
p63	Mixed	135	11.5	1394	37.6667	7	100.233	22.0388	1.29472
p64	Mixed	42	12	1362	39	7	73.6951	31.6644	0.0240558
p65	Mixed	52	11.2	1479	38	8	135.425	27.9577	0.0996791
p66	Broadleaved	64	11.5	1167	35.6667	8	109.631	29.4723	1.59846
p67	Conifer	10	11.6	1486	38.3333	9	52.0226	24.7404	-1.22782
p68	Conifer	258	12.7	1601	49.4	2	40.5198	25	1.99088
p69	Mixed	63	13.4	1404	40	9	55.4889	18.7666	0.85232
p70	Broadleaved	171	12	1578	35.4	6	150.396	22.3636	0.831173
p71	Broadleaved	202	12.6	1421	41.5714	12	157.97	22.001	0.130094
p72	Mixed	164	13.3	1329	31.2	9	121.586	32.1343	-0.183494
p73	Conifer	47	13.6	1243	54.6	3	34.8254	31.8975	0.973574
p74	Conifer	74	13.6	1240	41	10	64.5784	24.6528	1.78381
p75	Broadleaved	198	12.7	1309	39.4	8	211.517	16.6958	-0.995071
p76	Broadleaved	217	12.7	1385	48.4	12	156.923	23.4412	-1.26032
p77	Broadleaved	86	13.2	1270	41.4	8	125.794	19.3018	0.497937
p78	Mixed	191	13.3	1267	38	11	61.8185	19.8121	0.654958
p79	Broadleaved	197	12.1	1635	39.4	7	106.908	30.1549	0.4614
p80	Conifer	154	12.5	1463	45.2857	10	53.182	31.1197	1.08396
p81	Conifer	40	13.2	1291	41.1429	6	41.6345	31.7164	1.1026
p82	Broadleaved	118	12.1	1375	45.6	6	161.711	26.2449	0.95991
p83	Mixed	48	12	1397	47.1667	8	64.9724	30.4296	1.21903
p84	Conifer	110	11.9	1385	43.8	8	47.5473	24.117	0.70574
p85	Conifer	98	11.7	1385	51	4	40.0596	34.572	1.48331
p86	Mixed	38	12.3	1315	40.4	7	133.586	26.5335	0.311417
p87	Mixed	86	13	1523	34	8	96.468	20.2125	1.68105
p88	Broadleaved	360	11.6	1427	56.3333	12	235.645	17.3194	-0.94991
p89	Broadleaved	65	12.7	1810	48.8	15	144.726	17.4309	-0.0077365
p90	Broadleaved	252	11.9	1469	41.2	10	148.184	24.1398	0.14334
p91	Mixed	411	11.7	1543	41.6	16	150.024	25.5652	1.10059
p92	Conifer	73	13.6	1278	44.5	6	54.8069	28.1715	1.29335
p93	Conifer	72	13.6	1243	42.4	6	53.8097	28.0828	1.1584
p94	Mixed	296	12.3	1370	38.4286	9	138.724	22.411	0.813618
p95	Mixed	97	13.4	1316	41.8	5	90.4607	29.9289	1.73806
p96	Mixed	130	12.4	1429	42.2857	12	83.5168	28.2879	0.740812
p97	Mixed	225	12	1396	50	6	73.9145	31.9892	0.425959
p98	Conifer	227	12.5	1363	44	8	53.4321	29.156	0.969013
p99	Conifer	144	12.5	1388	45.5	5	43.3066	22.8352	1.37699
p100	Broadleaved	177	11.5	1445	37	6	151.744	29.7987	0.866477
p101	Conifer	111	12.3	1394	35.6	4	48.1749	33.741	1.18044
p102	Mixed	51	12.3	1378	35.5	6	116.916	26.9134	1.59054
p103	Broadleaved	296	9.9	1496	40.2	10	194.076	16.8552	-1.20526
p104	Mixed	413	10.9	1474	39.6	9	78.9552	31.6416	-0.168408
p105	Mixed	254	10.9	1433	47.4	4	80.3153	32.4629	0.92565
p106	Conifer	122	11.8	1390	37.8333	3	50.4074	33.2605	0.904398
p107	Broadleaved	35	12.1	1423	22	5	114.777	15.74	0.397164
p108	Broadleaved	38	12	1394	34.2	5	167.462	15.1936	-0.558208
p109	Broadleaved	172	13.6	1296	32.3333	13	126.91	21.2884	-0.163659
p110	Mixed	181	12.8	2024	36.4	12	162.362	13.7502	-0.218584
p111	Broadleaved	142	12.6	1612	44.6	10	160.379	22.2495	-1.3335
p112	Conifer	216	12.3	1521	48.6	7	80.7535	34.3838	0.280324
p113	Mixed	192	13.1	1421	47.8571	10	90.9865	30.3335	0.778761
p114	Mixed	260	12.5	1444	44.4545	16	99.4232	27.9535	1.55187
p115	Broadleaved	87	12.9	1380	40.4	8	171.682	14.2465	-0.997389
p116	Broadleaved	54	13.7	1311	29.5	10	153.275	23.9537	-0.128407
p117	Broadleaved	479	11.8	1622	41.2857	7	170.812	20.9381	0.228486
p118	Conifer	85	12.9	1358	49.2	1	37.1369	35	0
p119	Conifer	55	12.7	1299	52	1	37.1369	35	0
p120	Conifer	294	12.5	1444	42.2857	8	65.8992	32.636	0.0692923
p121	Mixed	57	12.5	1359	47.3333	15	109.046	26.9234	-0.690873
p122	Conifer	51	12.7	1385	22.3333	4	51.7595	24.7881	1.46503
p123	Broadleaved	203	11.4	1594	45.7778	9	140.418	29.2017	0.0408732
p124	Broadleaved	251	10.8	1583	43.2	8	139.992	26.8181	-1.01128
p125	Mixed	242	11.1	1495	39.8	9	97.7797	28.9933	0.688018
p126	Conifer	88	11.3	1430	38.4	6	56.4245	33.0891	1.45633
p127	Mixed	23	15.9	1649	43	8	61.4442	17.2475	0.119323
p128	Broadleaved	120	13.1	1326	9.8	8	121.123	18.0863	1.47489
p129	Mixed	103	13.5	1332	32.875	11	83.7075	20.6532	1.70315
p130	Mixed	166	12.7	1338	34.6	6	143.804	26.6183	0.0618739
p131	Broadleaved	363	12.6	1319	32.3333	6	81.526	19.2993	0.809641
p132	Broadleaved	131	12.2	1885	36.3333	8	215.768	11.0255	0.616244
p133	Mixed	360	12.4	1931	38.6	8	122.756	19.1014	0.916514
p134	Mixed	95	12.9	1448	33	9	74.639	28.1814	1.07087
p135	Broadleaved	165	12.3	1576	41.4	4	173.255	21.1544	0.865612
p136	Broadleaved	540	11.5	1812	48.6	9	187.88	17.895	-1.05342
p137	Mixed	60	13.2	1260	47.3333	16	86.9236	23.6768	0.9942
p138	Conifer	56	13.6	1372	41.6667	6	44.8444	33.8184	1.50898
p139	Mixed	67	13.5	1332	47.4	12	83.4594	29.413	0.823774
p140	Broadleaved	296	12.1	1428	45.6	10	145.125	24.3005	-0.00617204
p141	Conifer	30	13.2	1253	48.5	3	195.857	20.1192	-1.03114
p142	Mixed	213	12.1	1622	41.8	7	69.7762	32.409	0.546503
p143	Mixed	321	11.4	1559	44.5	9	110.915	29.9117	0.014733
p144	Mixed	406	11.1	1574	45.6	12	113.116	28.5426	-0.0917252
p145	Broadleaved	261	11.8	1625	29.1667	11	159.639	22.469	1.06325
p146	Conifer	131	11.9	1476	46.4	7	51.1808	33.9171	-0.00550935
p147	Mixed	124	11.9	1435	39.6	8	122.41	26.7019	-0.114304
p148	Broadleaved	14	12.8	1241	37.4	1	23.3658	20	0
p149	Mixed	47	12.4	1341	33.8	6	148.457	25.8244	0.735515
p150	Broadleaved	92	12.7	1382	34.2	8	199.518	22.6556	-0.465396
p151	Broadleaved	156	12.1	1410	15.8	4	178.37	28.8999	-1.69801
p152	Broadleaved	129	15.2	1920	53.4286	5	67.2207	14.7576	-1.02783
p153	Conifer	83	15.9	1837	34.6	6	32.6266	17.2069	0.707242
p154	Mixed	100	13.2	1367	40.8333	11	158.365	23.5872	-0.294989
p155	Mixed	129	12.1	1410	31.8333	5	107.084	32.0042	0.755714
p156	Broadleaved	141	15.2	2010	32.4	8	74.8306	11.6932	-0.837668
p157	Mixed	89	15.5	1802	33.6667	9	42.026	17.1522	0.174061
p158	Mixed	36	13.8	1433	37.3333	8	71.5276	17.1434	1.79508
p159	Broadleaved	145	13	1538	33.5714	6	104.783	31.1299	1.61062
p160	Conifer	167	12.8	1619	33.4	9	80.5029	33.7768	2.05217
p161	Conifer	146	13.9	1330	46.1667	8	71.8451	30.7693	0.325476
p162	Mixed	124	13.1	1526	33.2727	7	104.947	21.2548	0.597458
p163	Broadleaved	390	12.2	1578	46.6	10	142.957	25.8785	0.571274
p164	Broadleaved	244	11.9	1440	43	5	138.758	26.3213	1.16553
p165	Mixed	134	11.7	1558	51.6667	10	127.249	29.9451	-0.0951511
p166	Broadleaved	376	11.5	1617	41.8	11	180.697	23.3922	-0.10096
p167	Broadleaved	354	11.2	1703	48.4	7	167.96	24.6934	-0.840318
p168	Mixed	104	11.9	1465	44.625	2	64.7256	33.3656	2.47285
p169	Broadleaved	126	11.9	1507	39.8571	4	150.625	26.0143	1.08627
p170	Mixed	90	15.3	1820	39.3333	9	77.2814	12.9785	0.0304658
p171	Broadleaved	314	12.8	1337	44	6	95.3691	15.4908	0.816546
p172	Mixed	64	13.3	1363	44	14	63.4677	31.5911	1.3356
p173	Conifer	168	12.6	1515	27.4	6	58.8138	34.3672	1.99834
p174	Broadleaved	303	11.7	1705	38.4	5	229.171	15.1988	-0.541952
p175	Broadleaved	140	12.6	1402	26	1	167.527	15	0
p176	Broadleaved	311	11.6	1473	42	8	194.227	16.4133	0.461623
p177	Broadleaved	44	13.1	1281	34.2857	7	156.044	19.1616	1.9326
p178	Mixed	27	13.2	1316	39.3333	6	64.5128	27.8686	2.28382
p179	Mixed	290	10.7	1483	46.2	10	65.6524	32.5056	-0.392374
p180	Mixed	166	11.8	1559	42.7143	8	85.5158	31.4976	0.0721665
p181	Mixed	157	11.7	1492	41	5	106.005	25.6042	1.38705
p182	Broadleaved	107	12.1	1451	43.6	1	167.527	15	0
p183	Broadleaved	331	10.5	1506	37.8	10	173.669	20.2035	0.0750655
p184	Mixed	52	12.1	1401	37.5714	9	78.1672	29.3253	0.773431
p185	Conifer	46	12.6	1356	37.6667	5	44.643	27.298	1.33477
p186	Broadleaved	107	15.3	1814	40.6	5	228.847	17.6571	-0.909384
p187	Broadleaved	207	13	1688	43.6667	11	145.881	23.4226	1.12761
p188	Broadleaved	162	12.7	1640	41.3333	12	145.168	24.2733	1.89407
p189	Conifer	78	12.8	1497	43.4	7	48.4096	30.6195	1.7615
p190	Mixed	107	13.1	1458	34.5	8	125.679	18.7967	0.229988
p191	Broadleaved	372	12	1739	40.6	9	206.772	17.5045	-1.13983
p192	Mixed	274	12.2	1636	41.1667	12	72.2194	25.6188	1.12166
p193	Conifer	298	12.7	1404	44.6	4	50.6581	34.1908	1.06997
p194	Mixed	98	12.6	1376	41.4	6	65.5388	32.8997	1.87658
p195	Mixed	173	12.3	1330	36.6	10	142.74	27.8753	-0.123142
p196	Mixed	422	11.8	1548	43.8333	9	112.917	30.3955	0.296527
p197	Broadleaved	115	12.3	1522	35.1429	8	147.668	18.4415	1.63032
p198	Broadleaved	108	12.3	1575	31.8333	11	146.985	20.7226	-0.220606
p199	Broadleaved	188	11.7	1612	42.5	1	167.527	15	0
p200	Broadleaved	107	12.2	1520	39	9	144.648	25.2588	-0.552329
p201	Broadleaved	191	11.6	1549	39.5	9	155.5	21.2349	-0.250657
p202	Mixed	276	11	1519	43	5	99.8908	29.035	0.681055
p203	Broadleaved	358	10.8	1462	44.8	9	169.239	21.9854	-1.75251
p204	Mixed	115	11.9	1441	6.8	5	120.548	20.5147	0.703662
p205	Broadleaved	101	12	1350	28.6	5	191.297	23.1266	-1.5105
p206	Mixed	87	12.2	1330	36.4	10	123.048	22.3967	1.34482
p207	Conifer	78	15.4	1804	45.2	6	50.3552	36.452	0.68636
p208	Broadleaved	441	12.1	1707	23	5	169.764	28.7087	-1.5784
p209	Mixed	149	12.6	1792	46	3	96.0274	30	1.73545
p210	Mixed	151	12.5	1867	37.8	9	126.027	26.8344	-0.183497
p211	Conifer	98	12	1521	32	5	100.485	37.3	0.242048
p212	Broadleaved	244	12.1	1642	37.6	8	183.874	14.8853	-0.805853
p213	Broadleaved	190	12.3	1506	43.7143	9	133.569	28.1189	-1.13905
p214	Broadleaved	314	12.2	1659	43.8333	13	185.944	23.6858	-1.61935
p215	Broadleaved	389	11.6	1689	30.6	8	198.866	15.8622	-0.878767
p216	Broadleaved	273	12.3	1572	45.7273	11	131.629	28.1184	-1.14414
p217	Mixed	124	13.1	1399	43.1429	11	97.2769	24.8891	1.6527
p218	Mixed	118	13.7	1349	41.1429	9	99.1435	25.8804	1.76272
p219	Conifer	268	12.4	1483	52	5	41.5779	34.6009	0.703736
p220	Mixed	242	12.2	1380	41.8571	11	81.2033	27.0223	0.906195
p221	Broadleaved	481	10.6	1539	48.6667	14	200.138	20.0998	-1.22359
p222	Broadleaved	482	10.6	1552	49.4	8	166.393	22.7728	-1.35678
p223	Conifer	142	13	1357	45.6	8	51.6177	33.438	1.4629
p224	Broadleaved	113	13.3	1309	42.2	11	135.006	13.8111	0.944228
p225	Conifer	47	13.1	1502	43.4	7	71.7645	27.355	0.714319
p226	Broadleaved	73	13	1326	27.2	7	181.226	18.9599	0.485705
p227	Broadleaved	45	12.6	1456	43	6	221.961	26.0614	-1.36785
p228	Conifer	43	12	1437	38.75	8	36.119	25.5274	0.713864
p229	Mixed	299	11	1526	39.6	8	135.295	25.4078	0.00323719
p230	Mixed	301	11.2	1479	66.375	4	60.2341	33.5918	0.92565
p231	Conifer	216	11.5	1512	34	6	96.9234	26.3805	1.0915
p232	Broadleaved	301	11.2	1440	52.875	3	178.644	24.8033	-1.18733
p233	Broadleaved	133	11	1435	44	6	123.239	28.383	0.102852
p234	Broadleaved	104	11.1	1376	32.5	2	192.939	15.3758	-0.360747
p235	Mixed	59	12.3	1390	34.1429	10	141.04	22.7603	0.690076
p236	Mixed	123	11.6	1394	44.2	4	94.1451	25.186	0.727381
p237	Broadleaved	35	12.2	1348	25	4	166.375	15.9775	-0.520516
p238	Conifer	86	12.7	1423	23.3333	3	82.8202	29.2165	1.60404
p239	Broadleaved	67	12.5	1440	37.6	6	181.29	23.0054	0.273173
p240	Mixed	261	12.7	1360	45.7692	12	105.421	24.2383	1.09892
p241	Broadleaved	129	13.2	1354	42.3	5	128.712	28.9063	-1.55584
p242	Mixed	68	14	1353	36.4286	10	82.7392	22.1926	0.894752
p243	Mixed	90	12.5	1437	37.3333	7	91.5847	28.198	1.56776
p244	Broadleaved	272	12	1857	36.6	4	160.261	23.0735	-0.931187
p245	Mixed	226	11.6	1572	41.25	9	74.4071	31.2945	0.764521
p246	Conifer	287	12.4	1575	46.4286	11	43.5661	23.9415	-0.0829657
p247	Broadleaved	455	11.5	1771	45	6	130.748	28.3198	-0.87153
p248	Mixed	309	12.2	1458	46.1667	12	118.873	25.4348	0.644547
p249	Mixed	204	12.7	1338	51.1667	8	72.9376	31.4571	1.21974
p250	Broadleaved	183	13.3	1360	43.6667	2	129.083	28.2545	2.65026
p251	Mixed	103	13.8	1347	41.5	10	70.1823	22.3162	1.0048
p252	Mixed	142	13.4	1340	42.75	8	73.4101	20.2589	1.10769
p253	Mixed	186	13.3	1343	42.7143	10	67.0278	26.2902	0.812943
p254	Mixed	523	11.9	1488	48.5714	11	90.6314	30.9471	1.00754
p255	Broadleaved	247	12.6	1380	44.1667	11	162.345	21.0585	-0.0944506
p256	Mixed	269	12.7	1363	36.2	8	189.671	21.8361	0.208206
p257	Mixed	505	12.1	1636	49.2	15	100.056	29.7678	-0.960446
p258	Conifer	124	13	1301	46.2857	8	54.2315	33.5564	0.931485
p259	Mixed	47	12.7	1400	45.2	6	103.467	24.543	1.11018
p260	Broadleaved	52	12.9	1369	47.8	4	148.778	20.9867	1.52719
p261	Mixed	165	11.5	1512	40.1667	6	87.7899	32.1438	1.30181
p262	Mixed	346	10.7	1530	45.6667	9	118.002	26.7189	0.0748616
p263	Broadleaved	249	11.3	1473	27.6667	4	133.986	22.0033	3.1325
p264	Broadleaved	179	11.7	1442	27.3333	7	110.992	28.874	1.28437
p265	Conifer	70	12.1	1411	32.2857	10	61.7129	30.7366	1.29344
p266	Broadleaved	33	12.3	1350	36.5	5	142.602	25.6298	1.33656
p267	Mixed	110	11.5	1451	47.8	5	117.005	26.8478	0.181718
p268	Broadleaved	76	12.2	1419	47	5	128.758	28.3148	-1.39486
p269	Mixed	74	11.7	1446	51	4	116.914	29.5271	0.469225
p270	Mixed	218	11.6	1597	47	5	90.1803	25.2006	0.340598
p271	Broadleaved	103	12.5	1394	46.0833	12	146.933	25.9677	0.666665
p272	Broadleaved	75	12.7	1432	36.2	9	212.005	23.3096	-0.579907
p273	Broadleaved	92	12.5	1449	44.6	5	155.788	27.7766	-1.70583
p274	Mixed	110	12	1473	47.6	10	144.931	24.2841	1.5957
p275	Broadleaved	316	11.1	1575	47.8	6	201.695	25.0569	1.04086
p276	Broadleaved	344	12.5	1362	39.2	5	209.784	16.6729	-0.730422
p277	Conifer	155	13.4	1358	48	6	41.9297	34.5593	0.539508
p278	Broadleaved	105	12.7	1437	48.1	5	188.429	26.8921	-0.868738
p279	Broadleaved	81	12.6	1465	43.8	5	173.136	28.7598	-1.74886
p280	Mixed	77	13	1732	48.2	8	79.3614	18.1342	1.66213
p281	Mixed	199	12.2	1698	34.4	10	85.5129	25.4061	1.6153
p282	Conifer	202	12	1797	36	6	69.9459	37.055	1.41438
p283	Broadleaved	326	11.7	1968	45	11	159.298	25.6163	1.05737
p284	Broadleaved	228	11.6	1685	37.8	10	121.953	25.879	1.00817
p285	Mixed	192	12.2	1494	25.5	4	112.658	23.4713	1.08542
p286	Conifer	85	13.3	1422	47.4	6	41.9591	24.2672	1.40793
p287	Conifer	205	12.7	1365	44.2	7	69.4812	27.6779	0.674335
p288	Mixed	151	12.8	1341	46.5714	13	67.4423	31.3576	0.639257
p289	Mixed	312	12.8	1353	37.8	10	140.821	24.4529	0.7721
p290	Conifer	185	13.2	1354	45.1429	7	51.1323	33.7391	-0.366854
p291	Mixed	140	12.5	1347	38.6	6	106.313	29.7553	1.19121
p292	Mixed	147	12.9	1376	35.8	8	154.527	20.5254	0.199091
p293	Mixed	377	11.1	1423	40.2	4	70.5085	32.3031	1.24794
p294	Conifer	408	11.3	1503	54	7	51.6632	33.6562	0.41048
p295	Conifer	260	12.6	1427	48	14	57.8613	27.711	1.32811
p296	Mixed	298	12.4	1333	31.4	3	158.364	26.4761	1.8089
p297	Mixed	52	12.9	1348	54.4	7	94.6901	29.4674	0.441396
p298	Mixed	35	12.3	1407	43	6	61.9408	25.7357	1.5067
p299	Mixed	74	12.3	1426	42.75	10	83.9006	32.4918	0.795878
p300	Mixed	202	12	1445	33.8333	6	78.0452	31.0118	1.27616
p301	Mixed	152	11.1	1447	43	9	121.653	26.4167	1.11478
p302	Conifer	223	11.3	1455	47.5	8	40.6835	26.1055	1.73775
p303	Mixed	230	10.7	1423	47.8571	6	81.8402	32.8047	-0.275426
p304	Broadleaved	132	11.9	1419	24.8333	4	285.572	28.6087	-0.747221
p305	Mixed	106	12.1	1412	38.5	11	131.059	24.7161	-0.559156
p306	Conifer	203	11.1	1460	38	5	55.0104	30.3034	1.52133
p307	Conifer	271	11.4	1470	35	5	49.1325	32.8634	1.55972
p308	Conifer	219	10.7	1579	39	2	70.8625	29.5952	2.14297
p309	Conifer	214	11	1585	34.6	5	62.2029	32.9817	0.48966
p310	Mixed	458	12.4	1364	43.4286	8	128.322	26.3238	1.37385
p311	Broadleaved	371	12.6	1343	39.4	10	166.528	21.3789	0.0836598
p312	Mixed	259	11.3	1566	41.6667	5	70.2825	28.727	1.41518
p313	Mixed	287	12.1	1500	43.7143	6	127.833	20.848	0.423502
p314	Broadleaved	288	10.9	1602	49.8	8	177.203	22.4492	-1.43639
p315	Broadleaved	573	10.6	1669	41	6	188.493	26.7848	-0.984167
p316	Broadleaved	533	10.7	2078	47.6	10	209.904	21.8478	-1.12201
p317	Conifer	204	12.1	1666	44.4	9	65.0187	27.5589	1.72918
p318	Conifer	178	12.6	1468	23	4	30.1682	26.4913	0.215193
p319	Conifer	136	13	1431	49.8	5	37.9854	33.7846	1.46095
p320	Mixed	382	12.6	1381	50.5	5	91.7354	29.6585	0.835883
p321	Broadleaved	668	11.7	1376	38.4286	8	175.127	20.9767	-1.06788
p322	Conifer	375	12.3	1386	45.6	11	55.0139	33.6616	-0.305077
p323	Broadleaved	90	13.7	1314	35.4286	5	132.46	27.2006	1.68054
p324	Broadleaved	231	12.2	1426	49.6	9	118.178	28.5942	2.32632
p325	Broadleaved	333	12	1417	42.2857	4	146.503	24.5992	1.12374
p326	Conifer	421	11.8	1503	42.6	6	43.6036	34.2442	1.37145
p327	Mixed	269	11.9	1557	34.125	5	107.229	34.9016	1.70951
p328	Broadleaved	156	12.3	1323	29.6667	2	156.437	20	-1.80502
p329	Mixed	105	12.8	1453	43.6667	8	79.8556	25.4935	0.977926
p330	Broadleaved	84	11.8	1422	47.2	5	134.698	23.8162	0.264143
p331	Mixed	99	12.5	1429	43.6	9	64.2638	27.6988	0.322809
p332	Broadleaved	321	10.8	1396	37.6	8	136.46	24.5169	0.237436
p333	Conifer	217	10.9	1479	44.4	2	39.2418	34.8075	1.70988
p334	Broadleaved	277	10.8	1409	36.7143	10	157.742	24.7831	-1.59334
p335	Mixed	68	11.3	1418	39.2857	8	76.0602	25.7434	0.443669
p336	Broadleaved	141	11.5	1497	47.6	5	148.181	28.7749	0.312479
p337	Broadleaved	156	12.6	1549	33.4	9	195.613	22.4569	1.31126
p338	Mixed	127	12.3	1542	28.6364	6	141.714	26.3422	1.23386
p339	Broadleaved	176	12	1593	37.9	4	178.612	26.1527	-1.31147
p340	Mixed	287	11.4	1631	59.6	11	109.927	26.2942	0.428405
p341	Broadleaved	289	10.7	1630	53	7	148.327	23.6065	-0.622334
p342	Broadleaved	199	11.1	1573	42.1429	6	146.737	17.2175	2.10153
p343	Broadleaved	127	11.2	1575	38.7143	5	162.994	26.0806	-0.246019
p344	Broadleaved	164	12	1554	42.2	9	128.323	29.4536	-1.60019
p345	Mixed	283	10.7	1630	47.4	6	127.005	27.8124	0.332393
p346	Mixed	128	13.1	1528	32.1667	6	98.8049	15.8755	1.3506
p347	Broadleaved	220	12	2030	40.2	10	155.269	20.9627	1.11038
p348	Conifer	210	12.7	1639	34.1429	6	59.4049	22.481	1.5155
p349	Broadleaved	212	12.5	1749	27.6667	2	49.5727	30.1892	-0.260038
p350	Broadleaved	203	11.9	1523	36.6667	10	152.201	25.3382	-1.34809
p351	Mixed	460	11.3	1508	49.7143	3	235.331	33.1451	1.50007
p352	Conifer	354	11.9	1459	43.5714	3	48.6558	34.1175	1.42762
p353	Broadleaved	223	12.6	1439	38.6	8	168.85	23.6908	-1.55777
p354	Conifer	316	11.7	1435	36.5	3	44.2605	34.2748	1.57315
p355	Conifer	255	12	1356	46.1667	9	60.8538	33.1169	0.0642278
p356	Conifer	120	12.1	1355	44.5714	6	48.7615	32.9604	1.12098
p357	Broadleaved	468	11	1417	43.4	7	170.692	21.3949	-0.817672
p358	Broadleaved	326	12	1489	38.7143	9	124.883	25.6239	0.382745
p359	Broadleaved	316	11.5	1500	46.2	7	126.327	28.9884	-0.0311681
p360	Broadleaved	369	11.2	1579	47.2	10	173.399	21.6076	-1.05629
p361	Broadleaved	140	12.5	1368	33	8	131.232	26.7566	-0.489627
p362	Conifer	134	13	1517	48.4	6	36.6078	27.8445	1.38996
p363	Conifer	193	12.7	1439	40.6	5	50.7846	33.0208	1.68106
p364	Conifer	80	12.5	1675	39.1667	4	63.1707	32.4323	1.24394
p365	Broadleaved	237	11.6	1431	36.8333	5	171.754	22.0544	-1.67235
p366	Conifer	106	12	1448	39.5	3	29.6707	26.8089	-2.21154
p367	Mixed	225	11.4	1421	50.1111	7	74.2575	32.0559	0.241713
p368	Broadleaved	205	11	1406	47.4	9	169.549	17.1939	-0.618872
p369	Mixed	210	10.9	1470	46.6667	8	87.5616	31.67	1.10255
p370	Broadleaved	554	10.6	1494	42.1667	10	174.944	17.6043	-0.230849
p371	Mixed	127	11.3	1602	53.4	5	82.5749	26.276	0.343267
p372	Broadleaved	314	10.6	1611	47.1667	5	185.384	28.9276	0.894492
p373	Broadleaved	80	12.8	1459	38.4	7	190.184	23.4923	0.687408
p374	Broadleaved	138	11.4	1601	36	8	162.533	22.0345	-1.80691
p375	Broadleaved	183	11.9	1529	56.2	7	171.578	28.018	-0.102155
p376	Broadleaved	116	11.7	1447	40.1429	7	146.68	27.86	-0.124367
p377	Broadleaved	89	12.5	1457	44.4545	8	198.278	24.6025	1.21023
p378	Broadleaved	161	11.9	1493	41.5	6	174.882	26.0976	0.590265
p379	Mixed	234	11.9	1836	38.5	6	70.7392	23.0464	1.16373
p380	Broadleaved	190	12.7	1737	36.1429	2	36.3427	34.1349	-1.92702
p381	Broadleaved	472	11.4	1857	42.7	11	163.463	21.9583	-1.5478
p382	Broadleaved	344	11.9	1608	44	7	156.544	25.7976	0.318926
p383	Broadleaved	434	11.6	1563	56	10	175.238	21.0299	-1.7134
p384	Conifer	262	12.2	1500	44.4	6	46.8336	33.6843	0.582111
p385	Conifer	260	12.5	1453	46.1	1	37.1369	35	0
p386	Mixed	210	12	1440	33.2	4	71.8265	28.9217	1.34862
p387	Broadleaved	280	12.4	1367	44.125	12	152.538	25.3701	0.811581
p388	Broadleaved	634	11.2	1494	36.8571	11	176.105	18.9794	0.109047
p389	Broadleaved	183	12.1	1339	41	9	260.069	16.7323	-0.910961
p390	Broadleaved	207	12.5	1458	34.8571	14	139.365	22.2487	0.716017
p391	Broadleaved	400	12	1454	37	6	128.52	28.0306	0.126852
p392	Broadleaved	672	11.4	1568	42	13	199.202	20.1041	-1.35203
p393	Broadleaved	163	13.4	1324	40.4	3	215.05	20.5512	-1.04726
p394	Mixed	77	12.7	1425	45.75	10	83.2141	24.683	1.44304
p395	Mixed	142	11.7	1429	46.5	6	121.338	28.7039	1.35525
p396	Mixed	134	10.9	1454	49.5714	8	134.418	28.5215	-0.0474329
p397	Broadleaved	295	10.4	1505	39.4	5	159.375	21.3391	-1.20888
p398	Mixed	149	12.1	1508	37.1667	6	145.435	24.6415	0.108359
p399	Mixed	85	12.5	1444	40.1667	7	85.2627	28.8509	1.42157
p400	Conifer	90	12.6	1500	46.5714	5	71.196	25.6561	0.122184
p401	Broadleaved	148	12.2	1512	42.2857	7	178.54	26.8342	-1.39561
p402	Mixed	283	11	1621	31.5	4	144.348	31.5622	1.55822
p403	Conifer	59	12.7	1480	37.3333	2	88.7182	27.79	2.43432
p404	Broadleaved	253	12.3	1979	41.25	11	198.313	18.208	0.265173
p405	Conifer	302	12.7	1730	40.8	9	59.342	26.5386	1.9138
p406	Broadleaved	252	11.7	1603	43.2	10	162.218	22.6582	-1.2939
p407	Broadleaved	440	11.2	1603	34.8571	8	234.536	18.3653	0.766012
p408	Conifer	242	12.8	1486	38.8	7	63.0549	35.8348	1.15682
p409	Mixed	176	12.6	1399	32	13	122.865	26.1277	-0.431405
p410	Conifer	141	12.6	1370	40.4545	7	60.1921	30.3577	1.97948
p411	Broadleaved	173	12.1	1416	42.5	1	161.372	20	0
p412	Conifer	218	11.9	1459	52.4	5	41.8926	34.4762	0.980097
p413	Broadleaved	521	11.1	1416	44.8333	9	113.098	29.8584	0.183457
p414	Mixed	379	11.4	1527	36.8333	9	86.4154	32.1157	1.2582
p415	Broadleaved	426	11.4	1454	38.2	10	204.998	20.3832	0.369112
p416	Mixed	444	10.8	1354	30.375	4	129.696	28.8	0.441303
p417	Broadleaved	124	12.8	1306	29.4	3	166.059	15.5293	-1.31046
p418	Conifer	114	12.6	1381	52.4	1	118.811	3	0
p419	Broadleaved	140	12.3	1422	23.1429	7	143.048	26.4273	-1.53631
p420	Broadleaved	410	11.5	1451	41.6	7	126.017	26.202	-0.0327809
p421	Broadleaved	102	12.6	1415	37.5714	7	153.754	21.5544	0.329418
p422	Broadleaved	140	12.2	1433	44.4	7	152.533	23.2627	-0.112369
p423	Broadleaved	189	11.5	1451	45	8	126.716	28.8124	0.752574
p424	Broadleaved	161	11.4	1471	34.6	5	177.426	29.4708	0.802964
p425	Conifer	98	11.6	1457	42	4	56.7953	33.8326	0.258483
p426	Broadleaved	176	11.2	1544	43.8571	9	167.342	24.1404	-1.70492
p427	Broadleaved	269	10.9	1551	41.3333	8	172.637	22.7504	-0.273629
p428	Broadleaved	101	12.4	1446	47.4	10	192.348	24.0974	-0.598565
p429	Broadleaved	161	11	1539	46.1667	10	141.071	21.9336	0.670844
p430	Broadleaved	212	10.8	1584	29.2308	4	127.889	28.5788	-1.63851
p431	Mixed	242	10	1624	39.2	7	87.864	28.049	1.5287
p432	Conifer	394	9.8	1591	60.3333	2	68.3883	29.9586	2.14297
p433	Mixed	225	10.5	1574	40	9	118.488	27.0383	0.969937
p434	Broadleaved	389	9.3	1601	44.2	9	179.874	22.4711	-1.0042
p435	Broadleaved	290	11.1	1456	43.4	11	168.082	24.805	0.71056
p436	Mixed	97	11.5	1558	29.4	4	111.941	26.0886	1.37548
p437	Mixed	319	12.5	1285	40	13	99.253	19.8222	0.417496
p438	Mixed	260	12.4	1767	42.1429	9	133.423	26.5621	0.72108
p439	Conifer	266	13.2	1640	39	7	33.3982	22.8626	1.59789
p440	Broadleaved	338	11.2	1911	39	9	161.135	16.2478	0.172779
p441	Broadleaved	363	12.2	1740	30.2	10	201.295	18.5731	-0.0298573
p442	Conifer	260	11.8	1583	56.2	3	40.4263	34.7417	1.5368
p443	Broadleaved	506	11.9	1535	41.4286	8	128.918	23.3973	0.354765
p444	Broadleaved	245	11.3	1563	38.6	10	187.566	17.4813	-1.37456
p445	Mixed	261	11.7	1495	51.5714	6	109.258	29.2477	0.681822
p446	Conifer	415	11.6	1469	48.4	11	39.9901	25.4628	1.21914
p447	Mixed	153	12.7	1358	41	7	104.528	26.8441	0.342643
p448	Broadleaved	112	12.8	1319	30.3	8	161.46	19.9289	-1.11687
p449	Broadleaved	305	11.5	1416	39.2	11	214.125	16.2543	-1.00686
p450	Broadleaved	339	11.2	1396	41.1111	10	203.033	16.7837	-0.989447
p451	Mixed	392	11.2	1449	45.8	13	119.025	26.7557	0.586868
p452	Broadleaved	214	11.7	1381	36.8	10	199.082	17.1664	-1.18166
p453	Mixed	102	13.4	1318	34.6	5	81.4323	26.8271	1.6083
p454	Broadleaved	96	12.9	1390	24.6667	6	167.589	15.8349	-1.3447
p455	Mixed	262	11.2	1437	35.8	10	133.805	24.5482	-1.06889
p456	Broadleaved	181	12.3	1449	14.2	5	141.162	29.4014	0.219138
p457	Broadleaved	51	12.8	1374	42.5	1	161.372	20	0
p458	Broadleaved	135	12.2	1455	36.6	2	164.308	17.9752	-0.177293
p459	Broadleaved	77	11.5	1379	40.5714	1	121.538	30	0
p460	Broadleaved	95	11.8	1659	40.8	5	174.857	27.64	-1.49318
p461	Broadleaved	164	11.4	1532	8	7	161.875	21.2675	-2.01469
p462	Broadleaved	209	11.4	1617	34.5	7	170.992	24.0206	0.269743
p463	Broadleaved	372	11.2	1533	35.5	7	159.389	24.5574	0.305143
p464	Mixed	242	11.7	1558	46	5	144.725	27.6586	0.302331
p465	Broadleaved	121	12.3	1469	39.2	4	200.618	21.1958	-0.859233
p466	Broadleaved	116	11.9	1513	48	3	159.928	24.5062	-2.24238
p467	Mixed	155	11.9	1550	42.2	7	80.1387	30.3343	1.11355
p468	Mixed	524	10.2	1602	82.5714	8	126.975	29.9145	0.200882
p469	Broadleaved	134	10.5	1617	20	3	167.133	24.8153	-1.38388
p470	Mixed	138	10.5	1566	24.4	7	106.24	29.6217	0.848544
p471	Broadleaved	161	9.9	1557	48.4	5	127.968	29.2086	-1.33243
p472	Broadleaved	262	10.5	1469	31.6667	8	133.892	29.3626	0.297348
p473	Broadleaved	207	11	1630	34	8	172.34	28.1998	-0.0338787
p474	Mixed	149	11.8	1554	32.8	8	93.4278	27.6025	1.15641
p475	Broadleaved	96	14.2	1305	33.75	12	173.096	19.5463	0.956042
p476	Conifer	358	11.6	1895	35.6667	8	82.7726	34.6052	1.35165
p477	Broadleaved	420	11.7	1894	36.6	7	181.35	16.9702	-0.885801
p478	Broadleaved	463	12.4	1863	47	10	198.89	20.1897	-1.08538
p479	Broadleaved	444	11	1609	37.4444	8	169.679	26.0182	0.430082
p480	Conifer	198	12.9	1578	45.6667	2	30.4019	27.4725	-1.63218
p481	Broadleaved	270	12.7	1578	39.6667	9	133.77	21.4258	1.4086
p482	Conifer	323	12.2	1498	36.1667	6	77.0229	33.5804	1.56275
p483	Conifer	163	12.8	1394	42.6667	1	37.1369	35	0
p484	Broadleaved	363	11.4	1411	48.8	7	157.648	25.3233	0.785577
p485	Broadleaved	177	12	1347	46.5	3	54.2269	25.5083	1.88361
p486	Broadleaved	313	11.6	1578	43.4286	7	144.659	29.1765	1.27393
p487	Mixed	352	11.2	1401	38.8333	7	74.2462	31.2377	0.880229
p488	Broadleaved	351	11.7	1381	53.4	11	157.177	22.1187	-0.552408
p489	Broadleaved	262	11.9	1414	27.25	9	177.891	15.7162	-1.037
p490	Broadleaved	189	12.4	1372	34.6	10	131.792	27.0822	0.669352
p491	Mixed	130	13	1326	39.1667	10	74.9631	31.4163	1.57028
p492	Broadleaved	288	11.3	1423	51.8333	8	167.398	23.7303	0.236954
p493	Broadleaved	164	11.7	1404	43.8	7	151.432	25.8495	-1.07605
p494	Broadleaved	275	11.9	1453	40	8	202.786	20.082	-0.978488
p495	Mixed	327	10.4	1529	45.2	10	107.558	27.9238	-0.416819
p496	Broadleaved	356	11.4	1457	36.6	12	190.893	17.2942	0.0506837
p497	Broadleaved	142	12	1450	47	8	203.319	20.0555	-0.957914
p498	Broadleaved	130	12.2	1469	38.2	6	163.17	21.6551	-1.94365
p499	Mixed	147	11.7	1475	45.8	8	116.758	26.7643	0.743256
p500	Broadleaved	117	12	1491	34.1667	5	156.742	24.8216	-0.230734
p501	Broadleaved	415	10.6	2178	45.4286	13	160.969	24.3183	-0.824276
p502	Mixed	172	12	1582	41.5714	15	110.117	24.2986	0.592547
p503	Broadleaved	74	11.7	1457	24.3333	6	167.475	15.8277	-0.289619
p504	Broadleaved	98	11.6	1504	27.25	8	167.156	19.8807	-2.38636
p505	Broadleaved	204	11.2	1542	45.6667	6	152.506	25.2075	-0.883227
p506	Conifer	186	11.8	1492	41.3333	7	88.1988	30.5931	1.42759
p507	Broadleaved	300	11.1	1612	40.6	5	175.505	29.86	0.589669
p508	Broadleaved	176	11.8	1535	42.8571	7	144.719	27.3445	-2.10624
p509	Broadleaved	256	10.6	1585	40.6667	6	142.879	28.5148	0.654142
p510	Broadleaved	243	10.8	1596	41.3333	4	167.238	22.1185	-0.995497
p511	Broadleaved	176	10.4	1558	41.8333	2	159.571	24.6443	-1.81416
p512	Broadleaved	325	9.9	1559	41	8	177.41	17.9901	-1.63237
p513	Mixed	325	10.9	1626	34.3333	8	94.767	30.6165	1.20855
p514	Mixed	360	10.8	1572	41	8	102.536	31.7674	0.173327
p515	Broadleaved	103	13.8	1523	36.3333	5	107.236	9.84286	0.774605
p516	Mixed	31	13.6	1608	49	8	95.3632	19.5564	0.145035
p517	Broadleaved	369	12.4	2003	38	10	167.168	14.4502	-1.71
p518	Conifer	488	11.5	1956	44.1667	7	61.3096	32.0793	0.228882
p519	Conifer	206	12.5	1622	53.2	2	37.4235	34.956	2.40317
p520	Conifer	153	12.7	1472	40.2	5	62.8512	32.534	1.45748
p521	Mixed	294	11.6	1553	35.2	7	164.489	20.4396	0.443785
p522	Conifer	424	11.4	1547	36.4	8	66.7594	31.5147	1.76028
p523	Broadleaved	132	12.3	1450	31	8	113.735	23.8243	1.42766
p524	Conifer	445	11.9	1500	44.8	3	41.2117	34.3215	0.904248
p525	Conifer	227	11.4	1478	46	3	36.4139	32.2359	0.931453
p526	Broadleaved	143	12.3	1380	22.8	4	126.886	17.1311	1.17339
p527	Broadleaved	343	10.8	1430	15.6	4	177.377	15.3986	-1.17799
p528	Mixed	348	10.9	1451	43.125	18	106.972	31.2162	-0.317424
p529	Broadleaved	449	11.3	1394	53	6	160.652	29.7635	-0.209951
p530	Broadleaved	205	12.5	1323	39.6	5	92.7074	31.3042	0.921373
p531	Conifer	154	12.5	1395	37.8	7	46.5981	33.0069	1.74233
p532	Mixed	141	12.1	1447	38	10	81.9709	30.6776	0.586915
p533	Conifer	129	12.9	1370	40.3333	6	32.4675	26.2022	1.20981
p534	Broadleaved	149	12	1372	48.2	4	195.589	19.2378	-0.504097
p535	Mixed	261	12	1458	42	9	113.855	27.1078	1.34901
p536	Broadleaved	308	11.4	1498	27.3636	8	125.7	27.0001	-0.0449531
p537	Mixed	443	11.1	1431	38.2	7	131.472	31.2457	0.355927
p538	Broadleaved	358	11.4	1415	48.5	7	117.758	26.0453	0.0820707
p539	Mixed	156	11.9	1488	44.8	9	98.1698	30.1587	-0.28055
p540	Mixed	102	11.8	1458	46.1667	8	61.8748	24.9025	-0.611872
p541	Mixed	271	11	2243	48.3333	9	114.013	27.8897	-0.167566
p542	Broadleaved	101	11	1521	37	9	206.691	21.0748	-1.74433
p543	Mixed	46	12.3	1422	44.3333	4	89.2693	22.624	1.34862
p544	Broadleaved	104	11.7	1546	45.8333	6	126.74	28.8098	1.06357
p545	Mixed	308	10.2	1601	46.6	6	125.572	31.3424	0.246906
p546	Broadleaved	333	10.3	1678	46.2	8	194.433	24.2384	-1.7422
p547	Mixed	305	10.6	1586	50.8	7	102.741	31.4158	0.210742
p548	Conifer	285	11.4	1527	68	8	70.7855	28.8178	0.251864
p549	Broadleaved	178	10.8	1639	40.8	8	160.452	20.3661	-1.73178
p550	Conifer	195	11.2	1548	49	6	55.9546	34.3249	1.88823
p551	Broadleaved	254	10.9	1623	48	7	147.716	25.1917	-0.0747679
p552	Broadleaved	194	11.1	1511	44	7	130.031	29.6742	-0.656242
p553	Broadleaved	194	11.5	1617	46.6	6	137.538	27.0799	-0.202464
p554	Broadleaved	189	11.3	1601	43.8	9	169.665	28.9304	0.201277
p555	Broadleaved	260	10.7	1556	37.3333	10	177.349	21.6029	-0.647871
p556	Broadleaved	424	10.1	1642	59.2	7	183.481	27.221	-1.00942
p557	Broadleaved	424	9.8	1667	44	6	183.242	28.3558	-1.30172
p558	Conifer	228	10.2	1626	43.4	5	60.6041	36.103	0.963956
p559	Broadleaved	578	9.4	1611	51.1667	9	176.072	27.8526	0.148259
p560	Conifer	361	10.3	1586	53	1	52.931	37	0
p561	Broadleaved	360	9.9	1575	41.3333	6	157.911	29.5801	0.215255
p562	Broadleaved	410	9.8	1549	51.2	10	191.705	26.2007	-1.21612
p563	Broadleaved	238	9.4	1576	44	10	131.833	28.99	-1.78406
p564	Mixed	213	9.5	1569	41.6667	6	162.263	28.0703	0.750596
p565	Mixed	156	12.4	1423	39.3333	3	102.565	31.045	1.91719
p566	Mixed	145	12.1	1405	25.2222	11	100.437	27.7026	1.23084
p567	Mixed	219	11.8	1463	43	12	126.902	25.6197	0.264624
p568	Broadleaved	248	11.7	1447	36.8	7	155.477	27.66	0.47608
p569	Mixed	89	12.7	1428	40.1667	7	81.5565	24.2925	1.1126
p570	Broadleaved	174	10.6	1703	56.8	5	112.953	30.1986	0.289412
p571	Broadleaved	144	13.1	1831	39.8333	11	149.415	21.4911	0.041626
p572	Broadleaved	193	12.9	1892	32.2	11	197.679	17.7837	0.147696
p573	Mixed	92	13	1656	42	8	63.1956	31.1682	0.964604
p574	Mixed	243	12.6	1698	40.6	13	70.5006	28.5723	1.25836
p575	Broadleaved	323	12.4	1954	33.8333	9	84.8403	21.4074	1.14367
p576	Mixed	449	11.3	1991	38.8333	1	37.1369	35	0
p577	Conifer	548	11.3	2008	41.75	7	106.253	36.1306	0.68148
p578	Broadleaved	807	10.9	2307	44.4286	13	222.979	24.8146	-1.36905
p579	Broadleaved	435	12	1705	36.8333	11	155.268	22.6506	1.16349
p580	Conifer	130	12.8	1523	39.6667	5	44.8353	34.2892	0.943604
p581	Mixed	382	12	1630	43.6364	7	81.2046	31.6472	0.220347
p582	Broadleaved	496	11.8	1591	46.8333	10	214.6	18.7621	-0.813144
p583	Mixed	163	12.6	1387	36	13	128.881	27.316	1.39226
p584	Broadleaved	218	11.8	1519	47.2	4	70.3509	33.7868	1.81622
p585	Conifer	425	12	1440	62	1	37.1369	35	0
p586	Broadleaved	193	12	1378	32	2	120.234	22.2541	2.29618
p587	Mixed	259	11.4	1416	21.2	8	129.807	20.2875	0.602322
p588	Broadleaved	453	11.5	1426	33.2	8	105.707	21.9165	1.39781
p589	Broadleaved	473	10.5	1466	56	9	152.793	28.8127	-0.261562
p590	Broadleaved	514	12.2	1393	47.4	10	220.177	17.0332	-0.88452
p591	Mixed	227	11.2	1391	41.8333	13	105.279	20.2183	1.24104
p592	Broadleaved	397	10.9	1440	29.8333	13	162.38	20.5838	-1.47452
p593	Broadleaved	272	11.4	1457	57.6667	7	133.991	26.976	-0.26099
p594	Mixed	443	11.1	1471	47	8	131.788	27.4982	-0.047987
p595	Broadleaved	548	11.6	1497	44.4	9	192.708	20.276	-1.29184
p596	Conifer	232	12.3	1405	41.6667	7	60.1358	22.9982	0.324245
p597	Broadleaved	158	12	1383	40.5	5	116.807	30.9647	-0.313858
p598	Mixed	134	12.3	1422	45.8333	8	76.7466	28.1989	0.62059
p599	Broadleaved	183	12.2	1433	30.6	8	103.56	29.1697	1.69932
p600	Broadleaved	115	12.4	1416	22.6	8	201.927	22.2341	0.589119
p601	Broadleaved	185	11.6	1605	43.8	5	158.928	20.5931	-1.60954
p602	Broadleaved	197	12	1558	38.8	8	166.68	21.3208	0.0405711
p603	Broadleaved	380	10.3	2330	31.6	5	230.629	20.2128	-0.687173
p604	Broadleaved	277	11	2628	42.8571	5	176.67	22.579	0.996887
p605	Mixed	140	11.4	1425	42	9	113.861	24.0883	0.291184
p606	Mixed	128	11.3	1564	36.8	5	122.172	23.232	-0.403039
p607	Mixed	262	10.8	1553	45.5	7	129.549	24.1727	0.42946
p608	Broadleaved	336	10.6	1608	38.1667	8	161.557	27.4816	-0.55855
p609	Conifer	183	11.5	1618	42.2	5	76.5917	29.0932	0.58658
p610	Mixed	247	10.5	1557	39.3333	6	136.947	30.3933	1.22869
p611	Mixed	461	10	1591	43.75	7	87.604	32.6543	1.96216
p612	Mixed	415	9.5	1591	55.2	5	102.684	31.86	0.762674
p613	Broadleaved	291	8.9	1546	37.25	8	133.833	28.1516	0.129792
p614	Broadleaved	38	14.8	1352	26.6	6	70.6052	12.4859	0.740531
p615	Broadleaved	252	11.6	1395	30.6364	7	165.553	27.8317	0.252106
p616	Mixed	200	11.7	1390	42.6	6	78.3418	31.0983	0.116735
p617	Broadleaved	71	12.6	1387	46.4	8	244.611	14.2289	-0.681727
p618	Conifer	240	12.7	1388	43.4	3	48.8986	20.0608	1.49001
p619	Mixed	88	12.9	1416	34.25	7	124.737	26.0807	0.795608
p620	Broadleaved	159	12.2	1417	30	6	206.301	22.1949	-1.1443
p621	Mixed	60	14.2	1436	38.6667	10	78.393	22.711	1.64328
p622	Conifer	67	14	1560	39.4	4	37.5365	31.8342	0.944439
p623	Broadleaved	87	13.7	1549	36.1429	7	156.963	16.5266	0.872895
p624	Broadleaved	83	13.5	1651	30.5385	9	247.159	26.795	0.573588
p625	Conifer	287	11.3	2019	31.8571	3	165.401	13.356	-0.659926
p626	Broadleaved	576	12.1	1796	50.2	11	143.039	26.9345	-1.27783
p627	Conifer	345	11.9	1578	50.6667	5	76.4026	31.8243	0.471569
p628	Mixed	317	11.8	1598	47.8571	13	90.6992	29.6276	0.612524
p629	Broadleaved	321	12.3	1618	44	6	158.125	29.5116	0.345356
p630	Mixed	202	11.5	1385	48.8	8	61.9147	32.0197	0.164071
p631	Mixed	287	10.4	1382	36.2	9	109.995	28.5708	-0.293508
p632	Broadleaved	469	10.5	1465	46.4	6	168.204	21.3846	-1.31465
p633	Broadleaved	583	10.9	1480	42	6	192.023	22.706	0.675595
p634	Broadleaved	485	10.5	1448	20.4	7	172.684	15.6526	-0.885413
p635	Broadleaved	616	10.6	1469	47	6	205.525	18.0411	-0.920484
p636	Broadleaved	855	9.6	1514	38	4	189.292	28.4538	-0.4786
p637	Broadleaved	559	10.8	1519	42.4286	5	184.519	20.3239	-0.852162
p638	Broadleaved	345	11	1429	57.2	15	208.576	19.7296	-1.25122
p639	Broadleaved	392	11.8	1390	52.6	13	179.304	25.3568	-1.37678
p640	Mixed	202	11.9	1421	34.4	6	87.2075	31.1554	0.420164
p641	Broadleaved	481	11.6	1442	43.8333	9	167.071	29.2908	0.132241
p642	Broadleaved	126	12	1416	37.1667	8	121.555	29.4244	1.22408
p643	Broadleaved	283	11.3	1387	26.1111	1	279.575	20	0
p644	Mixed	169	11.7	1363	45.6	6	92.7018	30.3033	0.429125
p645	Broadleaved	175	11.9	1388	35	6	127.985	28.6861	-1.30891
p646	Broadleaved	143	12.4	1387	47.2	7	138.861	27.5041	-0.710363
p647	Broadleaved	127	13	1395	51.1667	6	131.969	23.3783	0.633201
p648	Mixed	85	13.2	1410	39.8333	7	103.869	26.2726	0.302802
p649	Conifer	97	13.1	1392	48.8	9	83.9946	21.806	-0.435662
p650	Broadleaved	211	12.2	1427	27	8	130.839	25.4914	1.60162
p651	Mixed	182	12	1408	37.4286	9	111.152	29.2861	-0.231814
p652	Conifer	98	12.2	1429	48	9	54.5394	23.5702	-0.724086
p653	Mixed	209	11.6	1523	38.6	8	114.582	25.4065	0.701785
p654	Broadleaved	238	11	1746	31.2	8	180.141	16.8055	-1.21548
p655	Conifer	185	11.5	1637	43.4286	2	52.4792	33.7493	2.04483
p656	Conifer	310	10.4	1961	42	4	77.8385	33.115	0.672364
p657	Mixed	195	10.9	1669	49.4	10	96.1571	31.5343	-1.01301
p658	Conifer	235	11.2	1703	40.8333	5	166.085	18.874	-1.09155
p659	Broadleaved	129	11.6	1595	39.4	4	164.632	18.4048	-0.960886
p660	Conifer	189	11.3	1698	40.6	8	63.5961	28.3036	0.626794
p661	Broadleaved	204	11.1	1650	50.3333	3	163.262	17.3439	-2.24238
p662	Broadleaved	246	10.8	1582	49.4	3	153.593	30.2797	0.968243
p663	Broadleaved	83	11.6	1531	44.6	6	165.226	24.4436	-1.97868
p664	Mixed	463	10.8	1600	49.8571	8	96.9867	30.4511	-0.294958
p665	Broadleaved	291	10.3	1612	43	7	176.702	19.7726	-1.21578
p666	Broadleaved	308	10.6	1601	50.8	4	207.255	24.6624	-1.05241
p667	Broadleaved	224	11.2	1504	37.5	6	163.245	20.5743	-1.38121
p668	Mixed	199	10.2	1636	45.2	5	109.76	28.082	1.09059
p669	Mixed	231	10.6	1533	37.25	5	106.797	31.7959	1.34067
p670	Broadleaved	263	9.9	1507	41.6	11	201.049	21.8166	-1.28472
p671	Broadleaved	581	9.3	1589	49	8	262.545	20.2677	-1.15787
p672	Conifer	382	8.8	1532	39.8571	5	64.9646	33.0634	0.970956
p673	Broadleaved	466	8	1592	36.5	5	182.314	23.2866	-0.946174
p674	Broadleaved	552	9.1	1592	37.8	10	200.192	25.1627	-1.39284
p675	Broadleaved	169	12.4	1402	33.6	5	174.965	19.1949	-2.14115
p676	Mixed	98	12.5	1410	34.1667	11	89.4048	25.3338	0.806299
p677	Broadleaved	95	12.6	1394	21.6	6	204.062	24.3715	-1.35537
p678	Broadleaved	130	12.2	1380	35.6	5	179.644	24.5235	-1.09918
p679	Broadleaved	381	12.3	2103	39.2	8	157.936	28.3386	-0.00167254
p680	Broadleaved	36	13.6	1513	39.2	6	128.531	27.2099	0.128942
p681	Conifer	221	12.3	1821	41.2	8	71.0012	33.8093	1.79644
p682	Mixed	359	12.8	1858	35.2857	7	88.3602	28.5935	1.07186
p683	Mixed	277	12.7	1912	36.6	10	136.653	23.9838	1.06355
p684	Mixed	356	12.5	1748	39.1429	8	106.05	28.58	-0.0550369
p685	Broadleaved	120	13.2	1449	29.6	4	181.863	22.1627	-0.679285
p686	Mixed	435	11	1504	48.8	4	59.5883	32.2961	1.29651
p687	Conifer	400	12.3	1528	47.8	2	48.4746	34.6025	1.82381
p688	Mixed	330	12.2	1589	42.6667	5	97.1355	26.4696	0.992946
p689	Mixed	453	11.8	1449	44.2857	9	114.477	29.819	0.924611
p690	Broadleaved	228	12.1	1362	3	3	198.59	20.1174	-0.474872
p691	Conifer	264	11.9	1379	55.8	6	45.9935	31.5947	1.31337
p692	Mixed	453	11.1	1457	40.25	9	78.2224	27.8767	0.882548
p693	Mixed	474	10.4	1487	46.5714	7	89.6116	28.1745	0.514902
p694	Broadleaved	494	10.5	1520	41.5714	9	122.55	27.2462	0.84813
p695	Mixed	416	10.8	1522	44.1429	12	70.2489	25.4554	0.652536
p696	Mixed	464	10.6	1473	34	10	91.8482	25.985	0.534947
p697	Broadleaved	409	11.1	1396	46.8	7	195.092	19.8712	-0.976614
p698	Broadleaved	527	10.9	1455	43.6	10	210.375	20.406	-0.955205
p699	Broadleaved	820	10.3	1487	43.3333	10	159.215	26.4506	-1.08741
p700	Broadleaved	778	10.2	1553	45.25	7	154.15	27.0216	-1.07605
p701	Broadleaved	355	10.9	1457	61.2	4	117.422	30.2389	1.02078
p702	Broadleaved	372	11.7	1533	41.2	5	135.269	26.6688	-1.72354
p703	Broadleaved	316	10.8	1443	47.4	11	171.688	19.6761	0.00172133
p704	Conifer	61	13	1364	44.4	8	53.1502	23.6311	1.94842
p705	Broadleaved	221	11.5	1404	39	6	172.823	19.2274	-1.87563
p706	Broadleaved	83	12.2	1383	34.7143	4	203.211	24.1754	1.02384
p707	Mixed	171	11.9	1625	37.25	5	80.4585	28.4959	0.978741
p708	Mixed	301	11	1438	40.2	7	117.736	27.9466	0.710588
p709	Mixed	120	11.7	1440	42	8	97.4564	29.2819	0.604861
p710	Mixed	399	11.1	1443	41.6667	4	78.8397	33.3352	0.887495
p711	Broadleaved	230	11	1441	40.2	7	165.238	22.081	-2.91843
p712	Broadleaved	209	10.9	1725	42	9	172.329	21.5089	0.034417
p713	Broadleaved	128	11.7	1506	29	5	211.906	23.2474	-1.4364
p714	Mixed	123	11.4	1583	41	6	69.1272	23.5199	1.1234
p715	Mixed	128	11.3	1556	37.2857	8	91.8902	24.7704	0.658448
p716	Conifer	166	10.9	1547	28	6	59.8364	30.2707	1.58575
p717	Broadleaved	233	11.3	1562	38.4	9	145.743	22.6399	0.410455
p718	Mixed	305	10.9	1496	50.2	7	131.001	23.8915	0.942672
p719	Mixed	309	10.3	1623	55.75	9	102.578	26.0809	0.25976
p720	Conifer	101	11.3	1486	35.6667	7	82.6566	28.7865	-0.846852
p721	Broadleaved	229	10.6	1589	48.25	8	151.491	22.4872	-0.88569
p722	Conifer	249	10.5	1634	48	1	68.1064	30	0
p723	Broadleaved	397	10	1543	57	6	151.331	29.1522	0.247705
p724	Conifer	344	9.6	1581	42	2	68.6006	29.9274	2.14297
p725	Broadleaved	518	9.7	1553	55.4	9	219.785	18.3537	-1.28834
p726	Broadleaved	802	7.8	1631	53.1429	3	183.793	29.4024	-0.598501
p727	Broadleaved	558	9.2	1555	49.8333	6	188.398	28.9797	-0.843614
p728	Conifer	629	9.3	1583	55	6	74.8194	29.1245	0.891864
p729	Mixed	595	9.1	1602	40.8	7	115.839	31.3297	0.208436
p730	Broadleaved	678	8.6	1599	49.2	6	292.633	20.4088	-0.982717
p731	Broadleaved	260	11.7	1416	5.2	3	91.5954	31.7894	0.968243
p732	Broadleaved	340	11.3	1399	43.8	10	158.067	20.3496	0.0886758
p733	Conifer	259	12.2	1420	37.6667	1	201.14	20	0
p734	Mixed	178	11.6	1424	27.5455	4	119.74	29.7871	0.941716
p735	Broadleaved	144	12.5	1823	45	14	131.759	27.4138	-0.199628
p736	Conifer	161	13.1	1850	35.2	2	39.4325	34.8543	1.73842
p737	Broadleaved	336	12.4	1960	51	3	167.299	13.6209	-0.444046
p738	Broadleaved	480	12.4	1941	38.6	10	152.085	19.4508	0.99208
p739	Conifer	80	12.9	1645	50.2	8	56.9752	27.6103	1.13597
p740	Conifer	380	11.7	1829	37.6	5	66.3667	33.6867	1.44697
p741	Conifer	234	12	1479	41.6	6	47.319	30.6963	1.59434
p742	Conifer	279	12.1	1607	38.3333	2	40.2364	35.2932	-0.281455
p743	Mixed	444	11.3	1447	38.4	9	123.695	25.5445	0.0480654
p744	Conifer	209	11.7	1382	55.1667	5	38.9832	34.7027	1.78077
p745	Broadleaved	443	10.6	1418	23	5	141.276	25.826	1.0085
p746	Mixed	343	11.5	1396	36.3333	8	79.6129	31.142	0.0367552
p747	Mixed	767	10.4	1529	24.3333	5	104.389	29.3746	1.54913
p748	Broadleaved	578	10.3	1496	34.5	8	199.892	17.9454	-1.11528
p749	Broadleaved	778	9.6	1587	32.2857	10	185.635	25.0349	-1.27846
p750	Mixed	448	10.2	1499	37.6667	8	84.9817	32.3246	-0.219735
p751	Broadleaved	418	11.1	1402	27	10	195.189	20.4083	-1.5231
p752	Mixed	321	11.2	1460	41.1667	4	97.9229	32.25	0.801739
p753	Mixed	397	11.8	1491	45.1429	9	104.381	29.6918	0.185399
p754	Mixed	291	11.3	1427	40	14	141.781	24.3593	1.21115
p755	Broadleaved	406	11.2	1457	28	8	145.515	25.4267	1.36278
p756	Broadleaved	201	11.8	1426	50.6	5	146.448	27.5853	0.935796
p757	Broadleaved	160	11.9	1513	44.2	9	180.553	25.0237	0.758815
p758	Broadleaved	180	12	1375	55	6	151.288	25.2942	1.43196
p759	Broadleaved	237	11.8	1374	37	1	233.723	25	0
p760	Broadleaved	278	11.8	1377	42.1667	3	158.726	23.7894	-1.18219
p761	Conifer	184	12.1	1397	43.6	9	76.773	31.7249	-0.374991
p762	Broadleaved	217	11.6	1398	47.6	7	159.26	26.3424	-1.75779
p763	Mixed	132	11.5	1482	39.125	5	116.062	26.2006	1.34099
p764	Mixed	204	10.9	1561	44.8333	10	82.2799	24.8079	-0.0328541
p765	Broadleaved	260	10.8	1541	45.1667	8	163.37	27.6658	-0.172298
p766	Broadleaved	324	10.9	1617	36.6667	3	170.423	29.9712	-2.1741
p767	Broadleaved	143	11.2	1528	36.6667	9	124.802	27.3004	-0.826577
p768	Broadleaved	243	10.8	1637	39	8	149.117	27.6896	-0.296048
p769	Broadleaved	560	10.4	1683	39.25	5	214.582	22.5837	-0.894715
p770	Broadleaved	442	10.5	1574	51	13	197.276	27.0382	-1.48346
p771	Broadleaved	234	10.5	1580	35.2	6	160.555	28.4344	-1.81515
p772	Broadleaved	180	10	1579	37.2857	4	144.479	29.747	-0.995272
p773	Conifer	186	10.8	1580	39	3	86.0967	27.3711	1.37799
p774	Broadleaved	444	10.2	1566	54.6	9	135.484	28.4159	-1.4037
p775	Conifer	608	9.2	1588	49.75	5	83.5792	28.2348	1.00693
p776	Broadleaved	839	8.8	1610	60.8	12	266.517	18.5939	-1.46711
p777	Conifer	414	9.5	1577	46.6667	5	86.9231	27.6183	1.16549
p778	Broadleaved	694	8.4	1600	44.6	3	194.842	28.6792	-0.598501
p779	Mixed	739	8.4	1645	40.7143	9	174.504	23.1513	0.167285
p780	Broadleaved	627	8.7	1658	41.5714	10	275.942	19.23	-1.10328
p781	Broadleaved	872	7.7	1641	46.4444	9	275.387	21.0652	-1.08228
p782	Broadleaved	339	11.9	1480	4.6	7	176.608	29.2142	0.13837
p783	Broadleaved	351	11.6	1404	44.5714	10	151.901	24.1849	0.132733
p784	Broadleaved	222	12.2	1411	36	10	159.105	18.431	-0.1236
p785	Conifer	196	12.2	1393	54.4	7	38.2447	26.2051	1.62694
p786	Broadleaved	138	12.3	1431	38.8	8	149.108	25.715	0.833426
p787	Conifer	198	11.8	1530	41	7	59.9171	29.5763	0.985703
p788	Broadleaved	190	13.4	1817	35.6667	9	131.529	23.1476	-0.0292275
p789	Conifer	294	11.9	1742	46	8	73.8845	32.5151	-0.124705
p790	Mixed	113	12.3	1617	43.4286	7	90.6732	28.159	1.50544
p791	Mixed	504	12.2	1704	46	4	72.2903	33.6706	0.357174
p792	Conifer	438	12.1	1529	44	7	44.7457	34.178	0.54834
p793	Mixed	678	10.6	1681	46.4286	7	93.239	31.8786	1.20835
p794	Broadleaved	902	10.2	1670	45.8	8	200.844	20.8746	-0.683901
p795	Conifer	637	11.3	1517	48.1667	7	43.4887	34.3987	0.601432
p796	Mixed	410	10.6	1386	42.6667	8	81.046	32.0205	0.308125
p797	Conifer	331	10.9	1364	52.5	1	37.1369	35	0
p798	Mixed	773	10.4	1489	41.8	7	125.48	26.488	0.513897
p799	Mixed	804	9.9	1754	42.2857	7	104.592	29.419	0.18911
p800	Broadleaved	936	10.1	1422	41	8	222.176	19.1586	0.473244
p801	Broadleaved	440	10.7	1386	18.4	5	182.094	18.6967	-1.35175
p802	Mixed	336	11.4	1377	38	3	71.693	32.8684	1.20853
p803	Broadleaved	606	10.3	1385	41.2857	5	165.572	29.1205	0.295688
p804	Broadleaved	281	11.3	1316	36.8	10	153.314	23.0564	1.64292
p805	Mixed	272	11.6	1333	39.1667	7	101.634	31.0354	-0.0424801
p806	Mixed	335	11.1	1425	38	8	98.1607	32.8167	0.239358
p807	Conifer	310	11.8	1399	44.8	7	58.6196	33.1185	0.673264
p808	Broadleaved	229	11.1	1484	40.6	6	139.234	29.9774	0.80849
p809	Broadleaved	542	11.1	1435	43.5	5	178.742	15.6923	-0.796842
p810	Broadleaved	308	11.1	1400	30.9091	10	133.961	27.8518	-0.492829
p811	Conifer	122	12.2	1447	46.6667	4	48.8333	25.3043	1.37163
p812	Broadleaved	134	11.8	1376	39.2	8	163.456	24.386	-0.162025
p813	Mixed	94	12	1396	32.8	6	80.1554	26.7493	0.253823
p814	Broadleaved	258	10.9	1511	37.4	5	229.198	24.6336	-2.0714
p815	Mixed	130	11	1517	39.1111	7	88.8114	29.9366	1.62852
p816	Mixed	310	10.6	1560	39.3333	7	110.241	28.5848	0.214578
p817	Conifer	120	11.5	1411	46.6	7	144.329	22.705	0.289432
p818	Broadleaved	251	10.2	1557	29.6	1	217.909	8	0
p819	Mixed	95	11.2	1578	34	8	101.448	27.255	0.311715
p820	Broadleaved	545	9.4	1566	43.5	9	153.228	28.4256	0.196019
p821	Conifer	273	9.4	1509	48	3	71.7846	29.4582	1.719
p822	Broadleaved	874	7.6	1636	62.6667	6	220.054	22.2692	-0.892251
p823	Broadleaved	1282	5.2	1708	66.4	4	201.373	24.0487	1.12216
p824	Broadleaved	510	8.6	1622	38.1667	11	193.222	18.8171	-1.0678
p825	Conifer	305	11.5	1405	33.2857	5	52.6648	25.9747	1.3711
p826	Broadleaved	93	13.1	1741	35	2	98.0643	31.3906	2.26907
p827	Mixed	444	12.3	1942	34.4	10	134.01	27.5896	0.711449
p828	Mixed	567	11.9	1886	39	13	154.441	24.295	0.642483
p829	Conifer	407	12.3	1776	40.875	7	66.0912	33.6794	0.620257
p830	Broadleaved	346	11.7	1713	32.5	2	280.683	19.161	-0.420325
p831	Broadleaved	575	11.6	1898	41.2	9	175.361	22.0811	0.271017
p832	Broadleaved	838	10.1	1777	43.8	12	149.912	26.3094	-0.21166
p833	Broadleaved	1069	8.4	1791	48.8	3	177.919	29.8684	1.407
p834	Conifer	546	10	1489	47.4286	7	59.3533	31.8247	0.42461
p835	Conifer	299	11	1428	39.4	6	38.6893	33.7134	1.78153
p836	Mixed	454	9.9	1371	21.6	7	113.47	26.9141	0.0559943
p837	Broadleaved	562	10.4	1407	36.8333	6	144.579	24.614	-1.40979
p838	Conifer	397	10.9	1366	38.375	11	52.2902	30.8095	0.942381
p839	Broadleaved	502	10.8	1392	39.5455	5	144.176	26.4101	-2.09603
p840	Conifer	530	10.4	1379	37.25	8	52.4385	33.8701	0.0168452
p841	Broadleaved	390	10.9	1342	43.8	4	118.795	29.6284	1.01988
p842	Conifer	320	11	1380	42.1111	7	55.9605	29.1393	1.18396
p843	Mixed	129	12.2	1426	33.2857	6	110.3	27.9595	-0.140399
p844	Mixed	238	11.1	1383	50.3333	5	120.759	27.3232	1.30678
p845	Mixed	134	12.2	1425	32.75	10	74.613	26.0874	0.302079
p846	Broadleaved	122	12.2	1343	38	2	98.1018	31.3884	2.26907
p847	Broadleaved	155	11.2	1385	52.8	11	149.096	25.1717	0.871553
p848	Conifer	405	9.6	1437	43.75	8	63.0598	30.0285	0.82744
p849	Mixed	414	11.1	1375	44.8333	2	121.972	32.0261	2.13748
p850	Mixed	161	11.9	1390	43.2	9	73.2194	24.1482	-0.741424
p851	Conifer	48	11.9	1498	43.5	5	50.6218	26.8819	1.15529
p852	Broadleaved	998	8.1	1860	51.8	5	207.324	23.4991	-0.978254
p853	Broadleaved	413	10.5	1542	41.4	7	184.647	19.525	-0.997917
p854	Broadleaved	316	9.9	1466	43.8333	9	176.818	26.4021	-1.56099
p855	Broadleaved	133	11.2	1422	30.3333	5	203.004	9.31695	-0.91458
p856	Broadleaved	252	10.7	1389	52	5	138.477	29.6535	-1.03607
p857	Broadleaved	293	10.3	1516	31.2857	8	158.312	29.544	1.74349
p858	Broadleaved	409	10.2	1508	57.8333	8	182.62	28.4268	0.0625308
p859	Broadleaved	572	8.8	1519	56	6	194.934	27.5964	-0.82343
p860	Broadleaved	776	8.8	1609	67.8333	4	189.587	29.0436	-0.602925
p861	Broadleaved	760	8.6	1623	52.8	7	259.178	20.1378	-1.00544
p862	Mixed	78	13.4	1579	35.5	9	75.9534	19.795	1.26566
p863	Mixed	302	12.6	1863	43.4	7	94.2543	31.1982	1.5494
p864	Broadleaved	356	12	1770	39.6	12	213.66	16.4072	-0.959576
p865	Broadleaved	964	10.2	1982	73.2	8	205.562	23.4462	-0.802012
p866	Broadleaved	656	11.6	1862	46.6667	11	198.813	22.649	-1.01837
p867	Conifer	319	12.3	1777	39.7143	7	46.6973	33.5497	1.463
p868	Broadleaved	447	11.8	1864	52.6667	10	133.952	26.2377	-0.0754483
p869	Broadleaved	655	10.7	1954	66.4	11	224.112	17.9133	-1.29485
p870	Mixed	1266	7.9	1962	65.875	10	164.721	25.0383	0.903153
p871	Broadleaved	1258	8	1998	47.1667	10	201.534	25.0022	-1.10739
p872	Broadleaved	609	10.6	1589	53.2	11	178.293	23.2679	-1.11143
p873	Broadleaved	965	10.1	1776	35.6	4	222.889	12.6556	-0.788456
p874	Conifer	748	10.8	1589	49.3333	11	62.9057	32.5721	-0.369929
p875	Broadleaved	528	10.6	1460	31.4	10	165.993	13.1505	1.41863
p876	Broadleaved	812	10.1	1541	42.4	10	185.87	20.9916	-1.04477
p877	Broadleaved	751	10.4	1482	56	7	218.354	19.0586	-1.10513
p878	Broadleaved	866	10.1	1482	40.8	11	200.255	22.1869	-1.75676
p879	Mixed	627	10.8	1396	46.2	9	71.948	27.7761	0.389741
p880	Conifer	432	10.3	1369	40.1429	11	51.795	33.8632	0.0587905
p881	Broadleaved	393	10.4	1306	26.6	7	163.501	18.6329	-0.683337
p882	Broadleaved	414	11.3	1260	36.6667	8	134.972	24.7951	0.924901
p883	Broadleaved	258	11.6	1281	22.2	6	213.223	20.4084	-0.613482
p884	Conifer	177	11.8	1305	45.5714	5	58.1972	30.5001	0.313129
p885	Broadleaved	275	11.9	1424	36.2	7	142.91	26.379	0.193363
p886	Broadleaved	382	11.5	1551	50.6	6	136.334	23.5051	1.6042
p887	Broadleaved	119	12.2	1367	40.4	11	156.922	23.892	-0.399402
p888	Mixed	214	10.9	1370	45.4	9	92.8827	29.7045	0.333213
p889	Broadleaved	296	10.5	1386	38.1667	5	137.735	25.744	0.338146
p890	Mixed	187	12.3	1369	28.75	6	173.704	28.0547	0.921856
p891	Broadleaved	90	12.4	1359	36.1667	6	113.702	20.311	0.742269
p892	Broadleaved	253	11.6	1411	49	8	125.829	29.0773	-0.317577
p893	Broadleaved	173	11.7	1441	50.5	8	147.507	29.2417	-0.0341996
p894	Mixed	338	10.3	1615	38.4	9	111.564	28.7478	1.15894
p895	Broadleaved	331	10.2	1540	48.2	10	160.434	27.829	-0.162869
p896	Broadleaved	171	11.4	1407	42.8	12	132.61	27.2413	0.780465
p897	Broadleaved	289	10.4	1521	55.1667	5	107.681	30.8406	0.774096
p898	Conifer	354	10.3	1459	42.8	7	77.5089	29.2242	0.34039
p899	Broadleaved	433	10.2	1524	51.6667	3	90.615	29.6732	1.95396
p900	Broadleaved	461	8.7	1516	54.8	13	203.855	21.8356	-1.41107
p901	Broadleaved	439	8.4	1569	35	6	194.003	16.5742	-0.989063
p902	Mixed	77	13.9	1639	28.4	10	73.0482	18.3455	0.854493
p903	Conifer	9	14.4	1668	30.8	7	32.1892	25.2138	1.66022
p904	Broadleaved	129	13.8	1604	35	6	181.801	16.6275	1.89531
p905	Mixed	73	14.2	1576	31	9	99.7526	18.3977	-0.125064
p906	Conifer	337	12.9	1873	41.8333	5	43.5806	34.76	1.66692
p907	Broadleaved	1024	9.2	2122	41.4286	9	249.229	17.6101	-1.23007
p908	Broadleaved	587	12	1873	44	11	169.406	26.2558	-1.31241
p909	Mixed	239	13	1844	40.8	10	95.2801	31.695	0.677414
p910	Broadleaved	432	11.8	1755	43.4	13	132.635	25.7034	-0.212613
p911	Broadleaved	669	11.7	1894	43.6	12	187.43	18.9336	-1.32004
p912	Mixed	657	10.3	1917	38.5714	13	133.569	26.5766	0.669995
p913	Broadleaved	1517	6.5	2035	71.3333	13	194.508	21.6146	0.847152
p914	Broadleaved	1043	9.1	1852	35.6	2	179.763	29.7864	-0.427242
p915	Mixed	553	11.4	1515	50.75	8	95.9611	30.007	1.28793
p916	Conifer	377	11.4	1493	58.4	2	39.0729	34.6874	-1.51389
p917	Broadleaved	560	10.5	1478	27.6364	5	147.503	21.7185	0.821497
p918	Conifer	492	11.6	1473	47.2	7	55.3115	32.9678	0.236988
p919	Conifer	768	11.2	1653	62.8	12	57.2816	33.0193	0.0617981
p920	Broadleaved	740	10.6	1478	33.4	10	229.029	18.1219	-1.51845
p921	Conifer	769	8.9	1490	55.3333	3	92.5028	31.9531	1.36179
p922	Mixed	624	9.7	1431	39.8333	5	59.6018	32.7462	0.317985
p923	Broadleaved	600	9.7	1401	41.6	5	140.057	20.0692	1.39246
p924	Conifer	559	10.4	1392	43.2857	8	50.0717	33.4554	0.970019
p925	Broadleaved	450	10.6	1337	50.5	5	132.801	29.5854	-1.59213
p926	Mixed	374	11	1255	46.2	7	77.8071	32.8654	0.194902
p927	Mixed	257	11.3	1279	34.5714	7	83.3192	30.9296	0.629171
p928	Broadleaved	313	10.7	1279	41.4286	6	145.469	27.5052	1.30285
p929	Conifer	193	11.7	1364	33.8	7	64.1143	33.3593	1.07346
p930	Mixed	170	11.9	1365	42.4	3	89.5564	32.6896	0.937592
p931	Conifer	143	12.1	1358	43.4	4	51.2535	33.041	0.954701
p932	Broadleaved	213	11.3	1349	37.8	6	111.436	30.6754	1.201
p933	Broadleaved	324	10.3	1406	34.4	9	159.311	23.6631	0.278446
p934	Broadleaved	434	11.4	1377	36.4	8	174.639	22.1806	-1.04465
p935	Conifer	343	10.2	1386	31	1	68.1064	30	0
p936	Broadleaved	142	12.4	1364	30.4	5	148.749	19.4316	-1.12489
p937	Broadleaved	293	10.5	1409	30.3333	1	186.926	15	0
p938	Broadleaved	343	10.3	1428	28.3636	5	184.732	17.2808	-0.877097
p939	Broadleaved	188	10.7	1447	35.5	6	139.474	25.2562	1.20294
p940	Broadleaved	489	10.3	1579	60.8	6	153.901	28.129	-1.59005
p941	Broadleaved	488	10.4	1666	45.4	6	175.561	25.7645	-1.03251
p942	Broadleaved	271	10.1	1491	24.3333	8	202.439	21.2758	-1.2344
p943	Mixed	426	9.8	1643	49.1667	6	71.4649	32.731	-0.263914
p944	Broadleaved	253	10	1471	45.8	5	158.173	29.1812	1.51894
p945	Conifer	300	9.6	1486	36	3	56.0824	32.0724	-1.91606
p946	Mixed	311	9.8	1493	58.4	4	85.7293	33.548	1.16558
p947	Broadleaved	264	10	1529	53.8333	3	166.104	30	-1.35065
p948	Broadleaved	354	9.5	1550	34.2	12	147.042	29.226	0.592559
p949	Broadleaved	337	10.2	1432	48.3333	10	147.724	26.5157	-0.554381
p950	Mixed	86	14.2	1671	31.4	9	108.975	24.3647	1.16871
p951	Mixed	107	13.4	1733	24.2	5	82.499	26.9381	1.51985
p952	Conifer	128	13.3	1731	40.4	5	35.95	30.3529	0.313129
p953	Broadleaved	126	13.7	1815	22.4	4	144.116	23.3194	-1.05986
p954	Broadleaved	330	12.3	1965	33.25	8	166.195	17.6609	-1.43132
p955	Broadleaved	786	11.1	2044	55.375	9	180.231	25.5111	0.107492
p956	Broadleaved	636	11.5	2122	50.4	6	147.059	29.5366	0.645929
p957	Conifer	253	12.4	1824	45.6	8	53.9506	33.0592	0.515537
p958	Mixed	349	12.1	1945	37.8333	13	106.844	29.0221	0.645438
p959	Mixed	425	12.1	1815	48.2	14	109.876	26.4041	-0.660555
p960	Broadleaved	591	11.4	1863	35.4	7	179.241	14.248	-0.690727
p961	Mixed	1414	7.7	2010	67.2	10	150.294	22.6188	0.96216
p962	Conifer	500	11.6	1479	32	3	61.3841	31.0622	1.0927
p963	Mixed	313	11.6	1531	33	12	115.289	25.675	1.48587
p964	Conifer	545	11.3	1478	40.6	3	41.6853	34.7477	1.42594
p965	Conifer	723	10.7	1527	46	6	62.1809	33.7754	0.507681
p966	Broadleaved	859	10.1	1564	41.5	4	140.965	29.8133	0.807571
p967	Conifer	718	10.6	1451	49.4	9	68.0392	32.8534	0.914187
p968	Broadleaved	648	10.8	1445	45.2	11	178.417	24.3894	-0.250282
p969	Conifer	746	10.4	1445	39.4	8	59.3345	35.7405	1.34179
p970	Broadleaved	1123	8.3	1464	21.4	4	158.663	28.8423	1.86772
p971	Broadleaved	786	9.9	1360	35.2857	13	145.662	28.4618	-0.402582
p972	Broadleaved	284	11.5	1299	39.5	11	124.546	27.0025	0.512141
p973	Mixed	531	11	1322	44	4	109.55	31.2991	0.801739
p974	Conifer	301	11.1	1253	40.3333	9	67.4144	33.0961	-0.483989
p975	Broadleaved	320	11.1	1420	31.5	7	249.341	18.5473	-0.941704
p976	Mixed	130	12.2	1310	39.5714	10	88.1443	30.4844	0.39699
p977	Broadleaved	282	10.7	1393	43.5	7	115.885	29.7731	1.51913
p978	Mixed	418	10.4	1376	39.375	4	94.2662	32.2051	0.357174
p979	Conifer	522	9.5	1368	43	11	74.7312	34.503	-0.287628
p980	Broadleaved	352	11	1338	20	8	184.936	25.504	-2.10643
p981	Conifer	213	11.9	1347	56	4	62.4152	33.9552	0.725448
p982	Broadleaved	210	11.4	1345	29.6	6	165.515	19.2347	-1.45309
p983	Broadleaved	273	10.7	1413	28.4	8	169.679	20.8854	-2.23434
p984	Broadleaved	257	10.7	1386	36	12	173.121	22.6635	-0.227005
p985	Broadleaved	158	11.1	1539	25.4	7	186.588	25.8102	-1.74118
p986	Broadleaved	390	9.9	1540	32.8571	14	173.229	18.9256	0.415434
p987	Mixed	165	11.4	1418	35	10	88.2195	30.0295	1.44271
p988	Conifer	297	10.6	1455	42.25	6	73.0659	29.6077	0.3042
p989	Mixed	243	10.5	1478	33.6667	4	103.883	30.0148	1.5601
p990	Conifer	144	10.6	1436	41.4	6	81.0932	28.2584	0.67722
p991	Mixed	162	11.2	1425	31	4	109.879	31.9422	1.20244
p992	Conifer	74	11.4	1437	32	2	63.9147	31.9335	-1.46188
p993	Broadleaved	350	10.1	1494	44.5	5	132.63	28.2077	-1.45616
p994	Mixed	170	13	1663	38.6667	10	90.7121	21.2864	0.928304
p995	Mixed	253	13.1	1735	29.2	10	120.969	13.0133	-0.0695623
p996	Conifer	98	13.7	1576	39.6	4	50.4773	33.9495	0.926062
p997	Broadleaved	343	12.6	1741	35.3333	9	148.988	27.175	1.45435
p998	Conifer	190	12.7	1687	42.2857	8	64.5242	29.3635	1.58483
p999	Broadleaved	223	12.6	1849	42.2	3	256.268	17.128	-0.44894
p1000	Conifer	289	12.7	1982	46	5	45.6183	34.1888	0.648984
p1001	Broadleaved	789	9.4	2067	44.2	8	222.365	20.1014	-0.97963
p1002	Broadleaved	1015	8.3	2116	73.75	6	199.165	26.84	-0.909887
p1003	Broadleaved	930	9.5	2162	46.2	11	168.365	26.3944	0.171712
p1004	Broadleaved	1502	6.8	2002	71.2	15	171.716	25.6839	0.682653
p1005	Broadleaved	939	10.3	1767	59.4286	9	197.951	25.3383	-0.797714
p1006	Conifer	582	12.3	1547	49.5714	5	40.5924	34.7949	0.202291
p1007	Broadleaved	879	10.7	1656	43.625	7	239.458	18.6277	-0.879394
p1008	Conifer	379	11.9	1479	52.8	5	32.0638	28.469	1.17076
p1009	Broadleaved	844	10.6	1685	45.8333	6	168.719	24.7949	-1.11623
p1010	Broadleaved	814	10.8	1511	41.2	10	171.905	19.7452	-1.50885
p1011	Mixed	494	11.1	1424	39.1818	3	89.7213	27.1003	1.29699
p1012	Broadleaved	1034	9.5	1455	45.6667	5	166.805	29.6249	0.791451
p1013	Broadleaved	879	10.4	1459	40.4	7	169.889	23.2223	-1.34919
p1014	Broadleaved	1055	8.2	1434	57.8	10	211.199	24.654	-0.835034
p1015	Conifer	810	10.7	1385	38.6	9	79.3501	30.473	0.903006
p1016	Conifer	304	11.3	1263	36.7143	11	74.3952	31.2551	-0.135346
p1017	Broadleaved	396	10.9	1269	40.2	9	113.614	28.8031	1.43785
p1018	Mixed	327	11.1	1292	42.5714	2	84.5499	32.1912	2.47285
p1019	Broadleaved	325	11.5	1269	16.6667	8	131.059	26.9916	-0.634944
p1020	Mixed	159	12.4	1420	20	7	71.8297	24.2216	-0.333551
p1021	Mixed	88	10.8	1272	33.4	7	113.214	27.3699	1.1346
p1022	Conifer	169	11.3	1358	50.875	7	61.2808	32.9722	1.08717
p1023	Broadleaved	268	10.6	1446	39.8	9	193.893	24.2707	-2.26075
p1024	Broadleaved	355	10	1479	41.6	3	125.564	29.2788	-2.4042
p1025	Mixed	230	11	1383	42.4	7	114.156	25.4373	0.967667
p1026	Mixed	439	9.8	1386	45	5	98.9301	32.484	1.70279
p1027	Broadleaved	319	10	1394	36.6	3	109.642	30.7341	1.32981
p1028	Broadleaved	350	9.4	1345	36.8	11	172.082	22.1673	-1.40772
p1029	Broadleaved	358	10.3	1367	50.4	7	166.091	29.175	-0.123638
p1030	Mixed	478	9.6	1325	47.1111	8	98.4464	29.6621	-0.260845
p1031	Broadleaved	309	10	1323	45.8	2	91.9924	35.3175	2.22464
p1032	Broadleaved	254	10.6	1375	35	9	130.273	27.2643	1.48816
p1033	Conifer	196	11.1	1391	47.8571	5	32.4184	27.9578	1.58785
p1034	Broadleaved	210	11.2	1330	37	7	162.64	23.5841	-3.005
p1035	Broadleaved	262	10.6	1439	37.5714	9	133.902	28.7764	0.00513831
p1036	Broadleaved	140	11.4	1414	31	7	134.867	28.107	-0.217874
p1037	Mixed	132	11.7	1444	43.6667	6	75.9603	29.9215	0.981306
p1038	Conifer	114	11.8	1465	41.8	7	58.421	33.7262	0.295589
p1039	Mixed	283	10.7	1475	45.4	7	85.3624	32.3581	1.26215
p1040	Mixed	128	11.1	1449	43.6	8	109.986	28.8356	-1.21951
p1041	Mixed	315	10.9	1498	36.625	7	84.3465	32.3451	0.16669
p1042	Mixed	331	10.6	1549	41.7143	2	75.7105	33.6478	2.13748
p1043	Broadleaved	288	9.9	1562	44.8333	10	171.717	27.7947	0.0594692
p1044	Mixed	351	10.6	1509	44	7	129.197	24.7298	1.40568
p1045	Conifer	197	10.8	1528	38	8	83.6384	28.6458	-0.164933
p1046	Broadleaved	352	9.7	1620	47.6	11	197.7	23.272	-1.38092
p1047	Mixed	291	10.6	1465	53	4	88.1355	32.5272	0.92565
p1048	Mixed	206	10.3	1458	34.625	5	79.4662	32.6452	1.84703
p1049	Broadleaved	550	9.8	1477	47	8	209.081	25.8379	-1.34713
p1050	Conifer	435	9.4	1467	38.5	5	77.6511	30.0361	1.72774
p1051	Broadleaved	249	9.7	1464	30.4	6	149.945	11.697	-0.845581
p1052	Broadleaved	226	13.9	1384	34.7692	15	219.863	12.0527	0.00818204
p1053	Broadleaved	105	14.3	1555	33.8	10	204.621	15.4146	1.152
p1054	Conifer	125	13	1641	50.4	7	59.0134	33.086	-0.16626
p1055	Mixed	77	13.2	1754	24.625	5	57.6251	31.3207	0.999576
p1056	Conifer	128	13.5	1734	39.8	4	53.0365	33.0497	1.30075
p1057	Broadleaved	550	12	1954	48.8	8	183.677	23.7657	-1.23864
p1058	Broadleaved	751	11.7	2051	48.3333	8	170.892	21.4574	-1.02321
p1059	Mixed	626	11.7	2081	44.8333	9	106.805	29.5576	1.42969
p1060	Broadleaved	1107	8.2	2278	41.75	6	186.427	25.9835	-0.737336
p1061	Broadleaved	1147	8.4	2081	39	7	222.43	19.7919	-0.610659
p1062	Broadleaved	1153	9.5	1833	59.3333	9	246.494	17.0548	-1.02878
p1063	Mixed	234	12.6	1466	38.7143	8	75.6611	25.7922	0.936875
p1064	Broadleaved	958	9.2	1448	45	5	197.008	24.5073	0.929503
p1065	Broadleaved	844	10.6	1483	45	10	233.338	18.1999	-1.32846
p1066	Conifer	573	10.5	1387	41.1429	3	41.4273	34.4371	1.06435
p1067	Mixed	659	10.9	1409	39	6	80.1375	32.5151	0.708406
p1068	Broadleaved	1114	8.3	1452	44.6	6	179.718	27.8398	-0.72697
p1069	Broadleaved	1303	7.5	1470	70.1429	13	177.619	26.8846	0.93728
p1070	Broadleaved	1060	8.8	1371	46.2	9	229.845	21.4369	-1.02774
p1071	Mixed	528	11.4	1293	40.2	7	81.1365	32.8139	-0.227836
p1072	Mixed	157	11.5	1365	44.6667	6	93.783	31.0324	0.927678
p1073	Broadleaved	400	11.1	1428	45.6	2	129.037	27.6107	-1.74842
p1074	Mixed	525	10	1399	42.2	5	121.959	31.3229	0.282238
p1075	Conifer	309	10.3	1352	37.4	9	76.7245	30.0735	0.367297
p1076	Broadleaved	286	9.7	1363	34.2	9	168.95	18.0396	-1.13953
p1077	Broadleaved	359	9.9	1321	40.8333	5	175.928	26.4656	-1.53413
p1078	Broadleaved	198	10.6	1292	45.4	8	153.919	27.6848	-0.264689
p1079	Broadleaved	433	10.1	1307	43.2	6	175.187	23.9098	-1.52231
p1080	Mixed	272	11	1334	45.1667	5	103.663	31.975	1.08975
p1081	Broadleaved	183	10.4	1349	62	7	143.516	26.2103	0.705299
p1082	Broadleaved	152	11.8	1418	42.8333	10	141.703	29.3657	0.533634
p1083	Mixed	244	11	1449	41.5714	6	86.7513	32.7215	-0.263914
p1084	Broadleaved	357	11	1621	36.6	6	148.393	28.7331	0.594004
p1085	Mixed	409	10	1595	55.2	4	74.1743	32.4637	1.05341
p1086	Mixed	304	10.9	1489	42.5	5	101.166	25.1423	1.00856
p1087	Mixed	244	9.9	1655	71.8	6	80.8946	32.9354	0.770736
p1088	Conifer	158	10.7	1427	52	7	52.7945	33.7947	0.437284
p1089	Mixed	334	9.4	1530	47.1667	6	133.698	30.9009	0.715157
p1090	Broadleaved	676	9.3	1505	57	6	176.14	29.3285	0.866413
p1091	Broadleaved	315	13.3	1440	29.4	12	183.092	18.5436	0.8872
p1092	Conifer	58	14.2	1583	38.6	6	38.5514	21.9549	1.60923
p1093	Mixed	237	12.3	1821	39.1429	10	67.3965	32.4301	0.0901919
p1094	Mixed	324	11.9	1949	49.2857	8	71.0053	33.2853	-0.232789
p1095	Mixed	332	11.8	1812	41.8571	7	70.2034	32.6031	0.432259
p1096	Broadleaved	559	11.9	2038	35.8	6	178.793	21.3161	-0.758885
p1097	Broadleaved	348	11.2	1879	52.125	5	45.3575	33.9821	1.01399
p1098	Broadleaved	822	11.1	1985	54.5	12	239.073	17.3844	-1.12525
p1099	Broadleaved	651	11.2	2017	48	4	156.514	29.9093	-1.37582
p1100	Broadleaved	603	10.6	1936	51.1667	11	174.972	24.6589	-1.54151
p1101	Mixed	792	11.8	1799	41.6	7	148.083	29.4127	0.435555
p1102	Broadleaved	310	12.7	1481	32	6	200.437	16.8981	-0.858334
p1103	Conifer	581	11.2	1446	39.7143	1	37.1369	35	0
p1104	Mixed	627	9.2	1411	41.7143	11	90.722	31.0616	1.37667
p1105	Conifer	699	10	1393	44.6	4	41.6357	34.8148	1.13854
p1106	Broadleaved	705	10.8	1365	41.6	5	131.99	29.5186	-2.03465
p1107	Broadleaved	1130	8.7	1390	60.6	5	179.065	29.1059	-0.839247
p1108	Mixed	650	10	1336	55	4	87.5084	33.0571	0.860774
p1109	Broadleaved	700	9.7	1370	31.8333	4	181.309	16.2682	-0.678455
p1110	Mixed	656	9.4	1297	46.8571	10	68.2573	31.5708	0.0132467
p1111	Mixed	590	10.8	1303	43.2	5	127.693	31.6277	0.931524
p1112	Mixed	508	11.1	1260	42.8	5	101.319	32.1212	0.282238
p1113	Mixed	162	12	1358	32.1667	4	92.8203	29.2231	1.60529
p1114	Broadleaved	283	11.7	1323	32	1	241.598	20	0
p1115	Broadleaved	400	11.8	1353	40.1667	8	151.648	23.7857	1.43526
p1116	Broadleaved	185	11.6	1282	32.6	5	151.36	24.8663	0.535813
p1117	Broadleaved	313	10.6	1467	41.6	6	148.06	24.6881	0.239236
p1118	Conifer	339	9.7	1411	42.8571	8	43.7395	34.1459	1.22059
p1119	Broadleaved	404	9.5	1409	42.3333	7	168.52	28.6969	1.6933
p1120	Conifer	335	9.9	1442	48.1667	6	50.4301	33.6921	0.679279
p1121	Mixed	331	10.3	1316	34.8333	8	127.148	30.74	-0.718745
p1122	Broadleaved	210	10.5	1303	42.2	7	170.305	25.879	-2.24662
p1123	Broadleaved	154	11	1298	36	7	147.497	26.2525	0.137832
p1124	Conifer	149	11.1	1339	34	6	67.1016	28.7039	1.37193
p1125	Broadleaved	165	11	1358	40.5	2	158.805	30	-1.70177
p1126	Broadleaved	402	11	1438	32.7143	4	157.95	28.3851	-1.61931
p1127	Broadleaved	200	10.7	1422	40	5	124.96	30.0064	0.910043
p1128	Mixed	266	10.7	1447	35.6667	6	111.023	30.5603	1.17735
p1129	Mixed	140	11.2	1426	43.6	7	92.5465	28.3631	0.601111
p1130	Broadleaved	355	10.7	1451	52.2	4	123.876	30.3501	0.910504
p1131	Mixed	398	11	1471	41.6667	5	126.2	28.1249	0.236685
p1132	Mixed	255	10.7	1499	46.1667	7	98.9277	30.6624	-0.291303
p1133	Broadleaved	370	10.2	1497	44.8	3	187.527	28.814	-0.635152
p1134	Conifer	326	10.4	1521	43.3333	5	48.2425	34.3363	0.675864
p1135	Conifer	290	9.8	1584	35.1667	4	47.8367	33.316	1.50418
p1136	Mixed	347	9.9	1578	39	6	83.6656	31.0071	1.17735
p1137	Broadleaved	239	10.8	1399	39.1667	8	210.924	17.716	-1.11247
p1138	Conifer	241	10.3	1464	32	2	74.3767	30	1.93754
p1139	Mixed	292	10.5	1434	37.4	6	86.4515	31.0826	1.32239
p1140	Conifer	633	10.4	1446	40.3333	10	65.4001	32.0738	1.76818
p1141	Broadleaved	700	9.3	1488	43	5	178.102	27.3503	-1.10985
p1142	Broadleaved	526	10	1472	45.4	5	125.698	31.0042	0.325591
p1143	Mixed	255	10.4	1429	47.6	5	97.986	31.5942	0.373849
p1144	Mixed	230	10.2	1408	49.8333	6	96.0667	31.6341	0.302467
p1145	Broadleaved	410	10.3	1471	59.2857	3	169.352	30.1006	0.968243
p1146	Broadleaved	339	8.9	1456	39.4286	4	140.476	29.5334	0.279988
p1147	Mixed	125	13.7	1436	36.5714	11	68.6504	21.0233	1.15727
p1148	Conifer	164	14.3	1372	36.6	11	40.2899	23.7523	0.852144
p1149	Broadleaved	49	14.1	1567	29.3333	6	191.975	16.7853	-1.46846
p1150	Broadleaved	129	13.3	1671	36	8	134.737	24.7053	0.385426
p1151	Mixed	212	12.3	1760	36.4	7	74.0885	26.2235	1.01688
p1152	Conifer	241	12.8	1850	44.8	7	46.9675	34.1419	0.0285978
p1153	Broadleaved	248	13.1	1826	35	3	168.235	20.2522	-1.0096
p1154	Mixed	373	12	1896	41.6667	7	75.0657	30.6266	0.291782
p1155	Broadleaved	332	12.5	1610	37	2	128.239	22.5424	2.11046
p1156	Mixed	203	13	1526	35.8571	6	74.5052	31.2405	-0.135415
p1157	Conifer	220	12.8	1508	41.5	3	37.4967	34.7567	1.07244
p1158	Mixed	443	11.5	1457	39.8	5	129.865	22.7655	0.365446
p1159	Mixed	548	11.3	1542	42.6	7	69.5711	31.4687	0.329549
p1160	Conifer	366	11.4	1409	37.8889	3	36.6978	34.2309	0.904398
p1161	Broadleaved	292	11.7	1425	52.75	4	46.2861	33.8178	1.41377
p1162	Broadleaved	816	10.7	1400	41.4286	7	189.739	24.1813	-0.890338
p1163	Broadleaved	698	11.6	1410	35.1667	2	92.3009	33.0662	1.8841
p1164	Mixed	1036	8.9	1432	46.2	3	102.472	29.2035	1.6857
p1165	Mixed	880	9.7	1388	47.5	7	107.806	28.9043	0.714129
p1166	Mixed	442	10.5	1296	35.6	7	102.843	30.1532	1.78939
p1167	Broadleaved	886	9.6	1340	35.6667	6	176.442	25.0717	0.807727
p1168	Broadleaved	693	10.8	1308	54.8333	4	180.08	29.8716	-0.68492
p1169	Mixed	413	11	1275	43.8333	4	83.6022	33.2842	0.92565
p1170	Mixed	390	12.1	1302	49.4	7	142.968	29.1937	-0.249413
p1171	Conifer	236	11.9	1305	40.4	8	51.6458	22.8012	1.81022
p1172	Broadleaved	354	11.4	1361	40.8333	5	183.105	26.7016	2.07977
p1173	Mixed	285	11.8	1317	45.1667	4	119.328	29.9463	0.80379
p1174	Broadleaved	237	11.2	1361	41.4286	3	147.192	30.872	1.70484
p1175	Mixed	205	11.6	1317	37.5	10	126.354	25.9129	1.31846
p1176	Conifer	374	10.6	1389	70.5	5	61.8435	33.799	0.827206
p1177	Broadleaved	470	10.7	1491	50.4286	5	129.852	30.026	0.325591
p1178	Conifer	670	9.8	1421	78	3	49.1524	34.4948	1.5155
p1179	Mixed	449	10.2	1389	64.2	5	81.5957	33.2559	0.65694
p1180	Broadleaved	679	10	1426	33.6	10	156.338	27.7126	0.942809
p1181	Conifer	346	9.9	1354	41.8571	7	58.0464	33.1698	1.2069
p1182	Conifer	432	9.5	1341	60.7778	5	63.5084	33.8687	0.585815
p1183	Conifer	280	10.9	1279	41.8	2	37.3817	34.9605	-1.51389
p1184	Broadleaved	151	10.8	1306	37.6	3	159.661	24.4359	-2.27565
p1185	Mixed	156	11.5	1293	45.4	6	93.0731	24.9954	1.12912
p1186	Broadleaved	196	11.1	1299	38.2	8	145.489	26.4436	-1.06949
p1187	Mixed	202	10.9	1326	53.4	6	94.372	31.2182	1.24789
p1188	Broadleaved	187	11.5	1416	39.6667	5	123.526	28.3436	0.763246
p1189	Broadleaved	412	10.6	1516	33	7	171.197	27.9244	-1.4049
p1190	Mixed	291	10.3	1470	37.3333	6	89.4182	29.3518	0.00148135
p1191	Broadleaved	190	11	1467	42.5	9	163.711	23.5766	-0.172478
p1192	Broadleaved	230	10.7	1516	37.3333	6	104.351	28.5018	1.06909
p1193	Mixed	341	10.5	1561	38.8571	8	105.817	30.7894	-0.398149
p1194	Conifer	529	9.9	1559	53.4	5	44.255	34.5411	1.06447
p1195	Mixed	311	10.2	1560	47.7143	6	68.8126	32.7276	0.609268
p1196	Mixed	187	10.8	1407	35.625	6	103.8	31.3616	1.56845
p1197	Broadleaved	404	9.6	1450	38.6667	4	103.168	27.8528	1.22188
p1198	Mixed	321	10.7	1390	47.2857	10	71.4346	29.4038	0.896239
p1199	Broadleaved	266	10.7	1398	30	14	152.98	21.3442	-0.817351
p1200	Broadleaved	257	10.2	1433	54.6	9	150.576	29.2374	0.076907
p1201	Broadleaved	535	10.2	1459	44.8	6	145.926	29.4755	-1.12483
p1202	Conifer	346	10.1	1448	28.7143	5	56.8921	33.3232	0.958531
p1203	Broadleaved	414	9.4	1491	46.4	5	137.176	28.0613	-2.03465
p1204	Conifer	136	13.9	1386	40	7	33.9785	21.7976	1.33815
p1205	Mixed	129	14.2	1386	40.4	11	108.811	27.9721	0.829242
p1206	Mixed	149	13.9	1511	46.6	11	89.3228	19.0972	1.86588
p1207	Mixed	453	13.9	1489	35	10	79.4182	29.4782	1.67847
p1208	Conifer	159	13	1750	38.1667	11	44.3275	28.5632	1.92115
p1209	Mixed	415	12.8	1799	49.2222	11	92.4841	25.8152	1.61337
p1210	Mixed	491	12.3	1890	49.3333	5	62.8685	32.4067	0.589899
p1211	Broadleaved	597	11.9	1949	41.2	5	180.896	29.1312	-0.76623
p1212	Broadleaved	831	10.9	1953	39.8	5	186.059	28.5766	-0.708526
p1213	Broadleaved	1022	10.4	2011	51	12	218.604	20.4573	-1.02821
p1214	Conifer	262	12.3	1552	42.1	3	46.2415	31.0667	0.995023
p1215	Mixed	611	11.3	1603	40	7	87.9512	31.7481	-0.0106531
p1216	Conifer	522	11.8	1495	32.8	5	70.9555	30.9594	1.50022
p1217	Broadleaved	553	11	1438	38.8	5	126.792	26.927	0.598616
p1218	Conifer	356	11	1351	47	5	44.0469	33.5988	1.54214
p1219	Broadleaved	411	11	1347	34.6667	2	221.027	24.6237	-0.348675
p1220	Broadleaved	877	10	1400	39.6	4	173.551	21.9863	-1.72218
p1221	Broadleaved	771	9.8	1330	42.4	3	113.916	30.9028	0.968243
p1222	Broadleaved	666	10.9	1388	42.625	14	158.08	24.9677	-0.271876
p1223	Broadleaved	783	10.8	1350	53.125	7	175.149	28.7029	-1.26073
p1224	Broadleaved	505	10.9	1263	42.8	5	172.668	30.0334	0.857441
p1225	Conifer	350	11.3	1233	38.25	4	84.5916	27.9223	0.920966
p1226	Broadleaved	326	10.4	1278	33.4	5	146.76	23.6811	1.15308
p1227	Mixed	283	11.7	1256	44.8333	5	87.7153	32.6822	1.82079
p1228	Mixed	337	12.1	1294	45.1429	5	104.425	29.5058	0.814419
p1229	Broadleaved	278	11.2	1465	48.4	9	146.173	28.6736	1.06491
p1230	Conifer	346	11.9	1308	44.5	4	42.7712	33.349	1.43112
p1231	Broadleaved	345	11.9	1403	50.2	2	58.3247	33.7448	2.26907
p1232	Mixed	356	10.6	1413	44.6	5	78.8137	29.6773	0.489686
p1233	Mixed	350	10.2	1565	48.6667	5	78.7279	33.0258	1.16574
p1234	Broadleaved	412	9.5	1484	51	8	131.464	28.2356	-0.255814
p1235	Broadleaved	793	9.9	1605	62.8	10	165.317	26.6066	0.0757323
p1236	Conifer	496	10.4	1564	44.5	2	58.0534	34.2668	1.82381
p1237	Mixed	323	9.8	1397	37.6	10	108.51	29.367	-0.0503111
p1238	Mixed	506	9.5	1303	40.6	9	107.05	29.6652	-0.0830008
p1239	Broadleaved	395	10.6	1266	49.8571	3	125.486	31.8153	1.10981
p1240	Broadleaved	348	10.3	1348	42.1667	8	139.128	29.7501	0.378401
p1241	Conifer	304	10.2	1391	50.4	7	48.4661	34.3961	0.0854706
p1242	Mixed	439	11	1422	48	4	61.351	33.7965	1.5601
p1243	Mixed	176	11.7	1414	40.8333	5	82.7103	30.2036	1.08975
p1244	Broadleaved	287	10.7	1453	49.4	4	179.141	28.4232	-1.04332
p1245	Mixed	702	10	1590	56.2857	3	105.998	32.5523	1.71156
p1246	Broadleaved	879	8.5	1499	53.2	4	242.101	19.4465	-0.634845
p1247	Conifer	275	10.8	1436	46.2857	4	77.1963	31.7881	1.20184
p1248	Mixed	471	10.2	1576	57.8	7	104.594	30.635	0.317763
p1249	Broadleaved	1010	7.5	1827	50.1667	4	190.403	27.4819	-0.640403
p1250	Mixed	392	13.2	1609	43.5	10	182.29	21.323	-0.08727
p1251	Conifer	100	14.1	1569	39	6	67.9596	28.4595	1.85158
p1252	Broadleaved	158	13.2	1722	35.4	12	116.132	19.9188	1.63291
p1253	Conifer	128	12.9	1728	24	4	32.819	28.933	0.867062
p1254	Mixed	132	12.4	1801	36.75	5	93.1757	28.2541	1.06661
p1255	Broadleaved	283	12.6	1777	33.8	10	208.171	15.3105	-1.00521
p1256	Mixed	245	12.2	1778	46.1667	5	78.7039	29.8472	0.707109
p1257	Mixed	296	12.5	1635	42.5556	5	66.6908	32.8499	1.57573
p1258	Broadleaved	465	12.4	1569	31.8	7	199.183	24.6328	-1.11199
p1259	Conifer	456	10.7	1564	39.4	5	51.7047	34.2624	1.06447
p1260	Mixed	463	11	1493	38.8	7	98.6635	31.2954	0.511361
p1261	Broadleaved	476	11.6	1390	38.4	5	141.548	28.0072	0.664379
p1262	Broadleaved	1071	8.4	1398	44	5	178.883	29.2464	-0.908128
p1263	Broadleaved	553	11.1	1297	53.2	8	118.587	29.7778	0.966626
p1264	Broadleaved	625	10.3	1271	26.6364	5	136.914	28.7487	-1.78742
p1265	Mixed	320	11.2	1207	25.2	10	100.381	25.1691	1.65558
p1266	Conifer	248	11.5	1236	41	4	41.2927	32.8594	0.17572
p1267	Broadleaved	352	11	1404	40	9	132.297	27.8928	-0.110571
p1268	Mixed	544	10.5	1588	47	3	79.007	33.5423	1.48182
p1269	Broadleaved	636	10.4	1515	54.3333	4	180.293	28.8764	-1.13977
p1270	Mixed	431	10.1	1498	41.1667	5	79.4992	33.4502	0.767997
p1271	Broadleaved	508	9.9	1613	45.5714	7	122.585	28.2907	1.24287
p1272	Mixed	474	9.1	1457	50	9	129.692	29.727	0.022752
p1273	Mixed	438	9.3	1437	54.1667	13	109.169	29.4425	-0.474516
p1274	Broadleaved	298	10	1305	43.1429	8	119.789	29.2397	-0.206702
p1275	Mixed	492	10.6	1325	51.6	5	103.279	27.343	0.261467
p1276	Mixed	208	10.9	1299	48.3333	9	102.037	30.4788	-0.829155
p1277	Broadleaved	564	9.1	1376	44	4	170.657	29.8581	1.13445
p1278	Broadleaved	664	9.5	1437	47.625	7	184.333	27.5846	-1.25768
p1279	Broadleaved	753	8.9	1478	76.6	5	185.504	28.2785	-0.752203
p1280	Broadleaved	212	11.4	1450	37.5714	6	188.5	26.0465	1.58983
p1281	Mixed	257	11	1430	39.3333	8	93.2797	30.2417	-1.15681
p1282	Mixed	288	10.5	1492	55	7	95.4029	32.1311	-0.285734
p1283	Mixed	433	9.7	1585	46.8333	7	113.1	29.8523	0.0742608
p1284	Mixed	515	9.4	1468	44.6	5	80.7876	33.1174	1.73224
p1285	Conifer	415	10	1461	45.2857	3	45.0997	34.4484	1.09571
p1286	Conifer	593	9.1	1485	42.6	1	121.538	30	0
p1287	Mixed	535	10.3	1479	48.4	7	172.028	24.1324	0.328828
p1288	Broadleaved	284	10.3	1348	48.4	3	156.475	31.1268	1.44874
p1289	Broadleaved	594	10.5	1397	43	4	243.62	17.4545	-0.671243
p1290	Broadleaved	445	9.3	1329	46.6	6	273.052	19.7936	-0.805895
p1291	Mixed	308	10.4	1271	57.6667	4	86.4205	31.7275	0.327117
p1292	Mixed	280	14.9	1497	47.6667	10	145.429	23.4946	1.0325
p1293	Mixed	144	13.7	1639	50.6	7	108.282	29.2441	0.218679
p1294	Mixed	487	12.4	1636	44.2857	8	76.6563	30.5119	0.259789
p1295	Conifer	534	11.8	1679	36.4286	4	40.3081	34.73	1.22416
p1296	Mixed	424	11.8	1469	35.2	5	123.253	26.046	0.347154
p1297	Conifer	474	11.2	1408	41.8889	8	64.336	32.3363	1.12275
p1298	Conifer	406	11.3	1431	50.8	5	41.6877	33.8074	1.62961
p1299	Broadleaved	975	10.2	1446	38.6667	9	158.809	27.3526	0.191359
p1300	Broadleaved	418	11.2	1200	40.5	6	153.608	28.3787	0.852946
p1301	Mixed	216	11.7	1222	38.4	9	75.2333	32.2163	1.04018
p1302	Broadleaved	629	11.1	1290	38.1667	5	149.904	28.1668	0.141399
p1303	Broadleaved	752	10.2	1527	58.6	6	162.33	29.4092	-0.928698
p1304	Broadleaved	638	11.1	1445	55	6	186.885	27.5211	-1.11769
p1305	Broadleaved	329	11.5	1321	47.4	6	146.086	26.1598	-0.228681
p1306	Mixed	624	11.1	1471	42	3	127.598	31.3138	1.21655
p1307	Conifer	317	11.4	1334	37.2	2	33.4038	30.8276	-1.63218
p1308	Conifer	355	10.8	1301	38.6	8	53.6223	33.0125	-0.0287408
p1309	Conifer	304	11.2	1405	42.6667	7	59.134	32.3591	1.72002
p1310	Mixed	356	10.8	1539	48.8	5	104.774	30.7176	0.282238
p1311	Broadleaved	600	10.5	1515	50.6	4	200.845	21.4387	-1.05787
p1312	Broadleaved	372	10.4	1458	49.8	4	125.833	29.5211	0.894152
p1313	Broadleaved	321	10.8	1452	39.8571	8	139.742	25.5304	-1.76351
p1314	Broadleaved	507	10.6	1420	50.2	13	184.373	21.9873	-0.495354
p1315	Mixed	343	10.8	1440	45.6667	4	71.0727	33.7256	1.26637
p1316	Mixed	189	11.2	1248	40.125	9	126.494	26.9325	1.21846
p1317	Broadleaved	251	9.7	1297	40.1667	7	101.104	30.4927	-0.310266
p1318	Broadleaved	347	9.9	1281	60	1	159.805	25	0
p1319	Conifer	389	9.5	1402	52.4286	6	46.7379	34.5634	0.543181
p1320	Conifer	576	10.8	1440	55.8333	4	65.123	33.7464	1.32174
p1321	Broadleaved	213	11	1452	42.5	11	144.141	24.3259	0.602037
p1322	Broadleaved	249	10.6	1585	33.6	6	165.435	28.1248	0.265273
p1323	Conifer	346	10.1	1574	38.4286	5	54.2524	33.9045	1.14342
p1324	Conifer	325	9.9	1475	36.6667	1	68.1064	30	0
p1325	Broadleaved	781	9.4	1539	46.8	3	244.639	19.0819	-0.5303
p1326	Broadleaved	385	9.8	1487	45.1667	10	197.061	26.1142	-1.44351
p1327	Broadleaved	463	9.5	1469	49.5	3	201.101	28.0571	-0.788336
p1328	Conifer	380	10.6	1435	37.3333	6	69.8039	29.9677	1.75635
p1329	Conifer	610	10.2	1374	92.8	4	45.9397	34.4965	0.844195
p1330	Conifer	415	11	1486	37.4	10	51.3564	29.2396	1.50302
p1331	Broadleaved	402	14.4	1615	54	13	209.177	20.6071	-0.977907
p1332	Mixed	396	14.2	1574	45.6	10	129.328	26.5353	-0.195991
p1333	Mixed	187	14.6	1445	38.3333	11	115.942	21.2013	0.74466
p1334	Mixed	142	14.5	1507	33.6667	4	77.5263	22.5755	0.867772
p1335	Conifer	83	13.5	1669	46.2	9	55.2037	29.6947	1.73258
p1336	Broadleaved	154	12.9	1698	45.6667	1	167.527	15	0
p1337	Mixed	139	12.8	1690	43.8571	5	63.7641	32.9825	1.38312
p1338	Broadleaved	116	13.1	1719	39.5	1	167.527	15	0
p1339	Mixed	152	11.9	1620	31.5	4	71.834	30.9283	1.15803
p1340	Broadleaved	405	11.5	1696	31.3333	4	171.27	15.4556	-0.723296
p1341	Conifer	391	12.3	1493	34.4	3	40.2848	33.8091	0.995023
p1342	Conifer	327	11.6	1486	40	5	49.4303	30.8843	0.97646
p1343	Conifer	460	10.5	1455	38.2	4	33.601	30.4629	1.42687
p1344	Broadleaved	729	10.8	1391	55	7	218.391	23.0878	-1.11244
p1345	Conifer	434	11.3	1305	36.2	6	68.5339	33.2295	1.00859
p1346	Mixed	482	10.5	1357	37.5	5	80.2423	32.1143	0.842347
p1347	Broadleaved	203	11.2	1310	62.2	5	120.23	29.3314	-0.313858
p1348	Broadleaved	328	10.6	1498	53	6	159.283	28.8584	0.333082
p1349	Mixed	659	10.3	1744	59	6	78.588	32.8349	0.730188
p1350	Conifer	382	10.5	1453	42.6667	3	46.8875	34.5701	1.53499
p1351	Conifer	519	10.2	1379	39.3333	4	108.107	25.4219	1.08929
p1352	Broadleaved	530	10.3	1423	76.2	5	234.815	25.8903	-0.676151
p1353	Conifer	676	10.1	1338	61.5714	3	48.0948	34.449	1.57413
p1354	Conifer	480	9.4	1294	50	10	50.2816	33.6684	-0.187105
p1355	Mixed	279	9.8	1286	50.4	3	86.9702	33.2301	1.21655
p1356	Mixed	213	11.2	1253	38	8	106.202	27.9796	1.05905
p1357	Mixed	509	10.1	1241	38.8333	9	126.08	23.1534	-0.0459657
p1358	Broadleaved	275	10.6	1224	51.4	9	202.581	19.0913	-1.2505
p1359	Mixed	185	10.4	1321	42.3333	11	77.5642	24.1622	-0.387616
p1360	Broadleaved	479	10.4	1325	37	7	153.461	27.624	0.538812
p1361	Conifer	620	10.1	1379	68.3333	4	43.7785	34.7738	1.18209
p1362	Mixed	554	8.9	1392	28.2	5	135.608	25.2615	1.02847
p1363	Broadleaved	498	9.6	1418	38	4	141.712	29.4012	0.873709
p1364	Broadleaved	749	9.1	1532	46.1429	8	195.781	22.2818	0.416123
p1365	Broadleaved	874	8.6	1532	53.4	8	224.866	23.704	-1.09607
p1366	Broadleaved	821	9	1515	47	15	210.811	21.6101	-0.32139
p1367	Broadleaved	868	9.3	1549	66.2	14	213.409	20.3943	-1.54484
p1368	Broadleaved	519	9.7	1559	38.2	6	169.655	13.8211	-0.797292
p1369	Mixed	186	11.4	1464	52.8333	9	119.896	30.0483	1.45851
p1370	Mixed	302	10.2	1475	35	8	119.068	23.9518	0.144916
p1371	Broadleaved	294	10.9	1411	40.8333	11	172.857	28.2454	0.887431
p1372	Broadleaved	491	9.6	1507	57.2	12	148.191	29.0395	-0.203599
p1373	Mixed	287	10.2	1528	41.7778	5	106.344	28.1984	0.382523
p1374	Mixed	417	9.4	1508	28	7	116.149	27.7127	1.25049
p1375	Mixed	338	9.1	1438	41.4	6	75.8656	32.1186	1.25717
p1376	Broadleaved	459	9.1	1417	46.5	5	123.824	28.9831	0.345477
p1377	Broadleaved	534	10.3	1394	49.5714	4	126.091	30.0339	0.760171
p1378	Broadleaved	69	15.2	1464	35.4	7	150.886	24.9539	1.18613
p1379	Mixed	109	14.3	1545	34.375	9	70.2125	21.5086	0.95266
p1380	Conifer	91	13.5	1666	42	6	40.7602	33.2645	1.93483
p1381	Mixed	194	13	1740	29	8	86.882	25.7905	1.00671
p1382	Mixed	341	12.1	1748	37.8	9	78.6484	31.8492	0.282315
p1383	Broadleaved	126	13.2	1643	31.5	2	176.98	15.6382	-0.418768
p1384	Mixed	171	13	1588	37.1667	5	91.7672	27.9613	1.51879
p1385	Conifer	353	12.1	1569	38.8333	5	56.0298	33.872	0.194913
p1386	Broadleaved	261	12.2	1507	26	1	167.527	15	0
p1387	Conifer	68	13.3	1383	42.4	1	37.1369	35	0
p1388	Broadleaved	514	11.6	1506	41.2	4	225.28	23.9605	-0.506789
p1389	Conifer	431	11.8	1517	45.7143	3	53.1268	34.3849	0.888976
p1390	Broadleaved	581	10.5	1490	27.2	10	167.431	25.3205	0.731034
p1391	Broadleaved	1036	9.6	1497	40.5714	14	189.331	21.1908	-0.0363387
p1392	Mixed	797	11.1	1487	43.4	7	156.106	28.7545	0.596087
p1393	Broadleaved	842	10	1521	43.5714	3	181.076	28.1577	-0.69663
p1394	Mixed	484	11.9	1313	35.5	8	60.911	32.8857	-0.837238
p1395	Broadleaved	477	11.4	1212	46.6667	11	173.488	19.638	0.083001
p1396	Mixed	541	11	1398	43.1429	6	101.74	31.044	1.47401
p1397	Mixed	456	11.3	1222	45	8	117.143	32.012	1.87074
p1398	Broadleaved	439	11.8	1677	45.4	9	124.566	28.1217	0.0202295
p1399	Mixed	289	11.8	1216	31.3333	6	89.4819	32.7937	0.0769901
p1400	Broadleaved	399	10.6	1327	52	4	179.679	29.4274	-1.2065
p1401	Conifer	169	11.9	1335	44	5	43.0144	31.738	1.04425
p1402	Conifer	364	10.8	1358	41.3333	5	52.0033	36.5453	1.7762
p1403	Conifer	309	10.9	1512	41.1667	4	59.8612	33.9469	1.73278
p1404	Broadleaved	471	10.3	1401	40.6667	11	155.421	28.3106	1.75727
p1405	Broadleaved	406	10.4	1495	45	6	134.873	27.8772	-1.4508
p1406	Broadleaved	744	9.7	1343	43.8	9	139.141	23.9077	0.499591
p1407	Broadleaved	643	10.2	1291	47.6	6	159.038	29.627	-1.3414
p1408	Broadleaved	255	11	1226	46.6667	5	169.097	14.6591	-0.716585
p1409	Broadleaved	390	10	1247	36.2	6	242.841	15.9509	0.986981
p1410	Mixed	398	9.4	1415	38.6	7	77.6804	30.3265	0.182403
p1411	Conifer	403	9.9	1435	60.7143	8	51.6319	33.9647	-0.118134
p1412	Broadleaved	841	8.5	1492	57.3333	10	218.937	25.6647	-1.22559
p1413	Broadleaved	579	10	1592	51.4	7	129.585	30.4332	0.519088
p1414	Broadleaved	424	9.7	1553	51.2	6	148.8	30.6366	0.655695
p1415	Broadleaved	250	10.5	1477	46.8	9	150.528	27.4863	-0.208955
p1416	Mixed	540	9.3	1474	49.75	12	97.5835	31.9873	0.62551
p1417	Broadleaved	652	9.3	1550	52.2	9	238.814	19.2772	-1.2466
p1418	Conifer	566	9.8	1439	43.3333	7	72.252	35.0134	1.85002
p1419	Mixed	528	8.3	1334	44.6667	7	95.3465	32.7059	0.35041
p1420	Broadleaved	360	9.3	1381	35.2	8	253.184	21.6969	-1.12278
p1421	Broadleaved	684	9.4	1455	36.4	9	240.259	24.4404	-1.26059
p1422	Conifer	360	12.8	1843	35.8	6	46.6106	30.7214	1.79356
p1423	Broadleaved	172	12.8	1726	40.5	8	92.9426	21.9508	1.26481
p1424	Mixed	61	13.8	1547	39.2857	9	90.0592	19.4399	0.078532
p1425	Broadleaved	74	12.9	1628	29	2	179.694	13.3199	-0.614097
p1426	Conifer	225	12.7	1697	44	7	45.7403	33.3916	1.27922
p1427	Broadleaved	122	13.3	1555	37	1	167.527	15	0
p1428	Mixed	632	11.6	1613	46.6667	6	101.027	30.1939	0.384566
p1429	Mixed	596	10.8	1527	24.6	5	106.592	31.7469	0.282238
p1430	Mixed	690	11	1472	84	10	81.1374	32.0841	-0.118491
p1431	Broadleaved	942	10.3	1437	38	10	187.165	29.0079	-1.03325
p1432	Mixed	371	11	1406	36	5	61.8667	31.199	1.52155
p1433	Broadleaved	866	10.5	1447	49.6	4	185.435	28.315	-0.826416
p1434	Mixed	538	11.6	1298	46.1667	4	108.713	29.2252	0.273953
p1435	Broadleaved	482	12	1276	41.8571	7	114.102	31.3755	1.03487
p1436	Broadleaved	241	11.5	1214	40.2	4	120.413	28.5581	0.394985
p1437	Broadleaved	436	10.9	1337	37.6	5	126.838	30.3065	0.161584
p1438	Mixed	184	11.7	1474	46.4286	8	89.342	28.3322	1.62021
p1439	Broadleaved	107	11.8	1231	36	9	134.975	26.8657	1.25072
p1440	Broadleaved	219	11.4	1417	37.6667	6	146.039	30.3172	1.66532
p1441	Broadleaved	555	9.9	1540	34	7	129.512	30.2196	0.581396
p1442	Mixed	464	10.7	1344	54.4	5	85.7733	32.9854	0.89704
p1443	Broadleaved	813	8.4	1471	38.2	9	240.186	14.1831	-0.970828
p1444	Conifer	449	9.9	1287	51	5	63.6335	33.7455	1.31945
p1445	Mixed	208	10.6	1212	47.8	7	115.734	28.3864	0.607603
p1446	Broadleaved	275	10.3	1292	27.7778	6	150.692	23.414	-0.17226
p1447	Conifer	367	9	1356	47	8	56.4186	34.1051	1.10725
p1448	Mixed	799	9.3	1437	45	9	112.781	31.4285	1.04791
p1449	Broadleaved	842	8.1	1475	60.3333	5	137.705	31.2612	1.0318
p1450	Mixed	736	9.6	1440	49.7143	3	70.6294	33.8439	1.48182
p1451	Broadleaved	649	8.4	1464	41.6	10	203.184	23.6277	-1.22137
p1452	Broadleaved	534	9.3	1476	41	8	190.015	26.2315	-1.13682
p1453	Broadleaved	411	9.3	1481	40.6667	9	127.576	29.5782	-0.505948
p1454	Broadleaved	552	9.9	1470	43.8	5	160	30.2655	0.739524
p1455	Broadleaved	488	9.4	1555	61	5	107.931	30.6056	1.1706
p1456	Mixed	477	9.3	1374	59.5714	4	95.6605	32.4423	0.92565
p1457	Conifer	717	8.6	1596	38.8333	7	62.6621	31.9048	0.40427
p1458	Broadleaved	805	8.5	1735	56.8333	6	188.932	28.2843	-0.985504
p1459	Broadleaved	514	9.7	1377	54.8	4	167.227	30.3382	0.8384
p1460	Mixed	694	9.5	1679	69.3333	2	84.4963	33.3398	2.13748
p1461	Conifer	20	14.8	1566	39.3333	8	54.5655	19.7032	0.526193
p1462	Mixed	158	13.6	1758	37.2857	12	71.57	27.323	1.78641
p1463	Conifer	96	13.1	1740	40.4	4	39.0874	34.7887	1.04833
p1464	Broadleaved	74	13.2	1538	43.8571	8	157.946	19.2989	0.607909
p1465	Broadleaved	94	13.4	1542	34.8571	4	193.971	23.5784	1.17989
p1466	Conifer	123	12.9	1635	54	4	38.7452	34.729	1.84928
p1467	Mixed	165	13.2	1542	40.2857	6	86.2322	29.7627	1.77558
p1468	Mixed	138	12.9	1477	31.3333	5	84.4183	30.1869	0.719917
p1469	Broadleaved	201	12.6	1439	31.8	4	141.74	19.8503	1.03319
p1470	Conifer	121	13.2	1492	37.3333	3	36.6235	33.9374	-1.03064
p1471	Conifer	195	12.6	1391	37.6667	5	50.8433	34.3135	-0.405899
p1472	Conifer	153	12.6	1435	33.4	4	39.3303	32.8826	1.97843
p1473	Conifer	474	12.2	1514	37	5	45.726	34.3555	-0.355103
p1474	Broadleaved	243	11.8	1437	34.4	6	204.742	25.6834	1.57936
p1475	Conifer	374	11.6	1422	46.8	5	47.7791	33.216	1.73379
p1476	Mixed	596	11.1	1457	40.1429	12	96.425	26.5891	-0.246497
p1477	Conifer	333	12.2	1188	35.6	6	50.6419	33.3408	0.971532
p1478	Conifer	631	11.6	1317	36.4	5	67.9896	33.6755	0.507512
p1479	Conifer	239	11.5	1146	33	3	39.4543	33.5288	1.47896
p1480	Conifer	144	12.6	1131	42.4	6	58.5028	30.9162	1.27484
p1481	Broadleaved	563	11.2	1509	53.8333	7	177.054	28.431	-1.47303
p1482	Broadleaved	267	11.1	1231	45.5	6	181.377	24.9646	-0.964504
p1483	Conifer	295	11	1391	50	2	37.1495	34.9127	-0.332767
p1484	Conifer	350	10.3	1337	40.8	2	52.0323	34.4778	1.82381
p1485	Conifer	406	10.8	1337	43.2	4	56.0385	34.0874	0.135555
p1486	Mixed	457	10	1315	51.2857	5	87.8833	31.709	0.282238
p1487	Broadleaved	532	9.7	1425	68	8	174.858	25.904	-1.13141
p1488	Mixed	249	10.9	1217	40.6667	8	118.138	29.3637	0.508091
p1489	Conifer	172	11.1	1220	41.8	8	61.6809	33.0422	-0.328631
p1490	Broadleaved	261	9.9	1266	42.4	8	140.953	27.9442	-0.637186
p1491	Mixed	641	9.9	1371	68.375	5	110.598	31.6743	0.564244
p1492	Broadleaved	571	8.9	1400	61.5	4	111.179	31.1019	0.970059
p1493	Broadleaved	574	9.4	1437	48.375	8	143.891	29.3857	0.242685
p1494	Conifer	454	8.4	1406	49.1429	9	52.7653	34.0687	0.734211
p1495	Conifer	661	9.1	1378	35.2	3	46.173	34.6926	1.54908
p1496	Broadleaved	394	10	1463	33.4	8	138.923	23.089	1.5689
p1497	Broadleaved	559	10.1	1449	55.4	10	151.884	27.2813	-1.45612
p1498	Conifer	526	9.2	1388	45	5	46.6219	34.5809	0.110001
p1499	Broadleaved	474	9	1335	54	10	115.267	30.2078	-0.0845499
p1500	Mixed	467	9.5	1361	53.4	4	64.9934	33.2453	1.10602
p1501	Broadleaved	746	9.3	1650	61	4	166.615	30.3217	1.29937
p1502	Broadleaved	898	7.8	1885	66.5	12	207.276	25.5667	-1.75175
p1503	Broadleaved	931	7.3	1877	87.7143	6	192.054	27.0453	-0.807611
p1504	Broadleaved	615	8.9	1541	51.2	2	275.928	20.2307	-0.659946
p1505	Mixed	480	9.2	1400	48.2	4	84.9123	32.391	1.03549
p1506	Broadleaved	680	9.4	1369	77.4	1	179.767	30	0
p1507	Broadleaved	417	10	1185	47.5714	7	161.04	30.0568	0.444909
p1508	Broadleaved	132	13.2	1663	35.6	4	146.455	31.0957	0.908449
p1509	Broadleaved	198	12.8	1549	30.3333	6	169.547	15.197	-0.976093
p1510	Mixed	162	13.3	1571	33.8	7	103.563	26.1748	1.2933
p1511	Conifer	172	12.7	1597	35.8333	2	37.1905	34.6282	-0.332767
p1512	Broadleaved	615	11.7	1664	34.6	5	184.698	28.915	-0.701535
p1513	Broadleaved	221	12.7	1506	44	12	138.12	28.7127	0.905656
p1514	Mixed	150	13.2	1400	35	5	105.685	26.104	1.65446
p1515	Mixed	125	13.1	1403	42.4	7	68.8779	31.3832	1.00736
p1516	Broadleaved	90	13.2	1397	30.5	13	171.764	21.7871	0.936136
p1517	Mixed	164	12.4	1303	35.4	6	85.9862	31.1286	1.46506
p1518	Broadleaved	429	11.3	1337	36.4	7	226.776	23.098	-1.13919
p1519	Mixed	227	12.4	1140	40	6	83.9144	28.9231	0.984326
p1520	Conifer	295	12.1	1166	52.6	6	41.8521	34.1176	1.15055
p1521	Broadleaved	638	11.6	1319	44.4	3	176.772	30.0613	1.62908
p1522	Conifer	153	12.4	1084	51.2	4	48.772	27.5721	1.21717
p1523	Mixed	95	12.5	1084	47.5714	9	85.6727	30.6008	1.12394
p1524	Broadleaved	492	11.4	1442	44.25	2	164.001	19.566	-1.69696
p1525	Mixed	352	10.7	1430	47.75	8	95.3013	30.5203	-0.104469
p1526	Broadleaved	923	9.4	1428	60.2	8	252.033	19.9171	-1.02215
p1527	Mixed	479	10.2	1402	44.875	5	82.6055	32.7726	0.796812
p1528	Mixed	828	8.8	1331	87.8333	4	82.7453	33.4393	1.19971
p1529	Broadleaved	737	9.7	1377	33.4	7	182.876	26.6262	-1.11575
p1530	Mixed	319	10.7	1235	38.5	7	96.1345	31.1391	0.639434
p1531	Mixed	272	10.6	1241	40.8	5	74.0198	32.9957	0.795631
p1532	Broadleaved	693	9.5	1420	57.3333	7	178.099	29.4704	0.578604
p1533	Mixed	558	9	1400	42.4286	7	64.6828	32.2015	0.454822
p1534	Conifer	472	9.1	1405	57	6	63.7936	33.6948	0.687142
p1535	Mixed	742	9.4	1364	44.3333	6	102.663	31.1732	0.675614
p1536	Broadleaved	731	9.5	1356	47.8	6	179.761	24.7014	-1.06813
p1537	Broadleaved	335	9.9	1448	46.8333	11	153.862	27.1982	-0.423519
p1538	Broadleaved	885	8.6	1484	51.375	9	185.563	28.5018	-1.26295
p1539	Broadleaved	401	9.1	1385	59.3333	5	151.238	30.4854	0.698773
p1540	Mixed	828	8.5	1527	70.4286	7	112.67	31.1867	0.407899
p1541	Broadleaved	774	9.4	1511	50.8	7	185.536	28.8236	-0.995943
p1542	Mixed	614	8.2	1594	42.1667	5	88.5476	30.7809	1.68241
p1543	Broadleaved	879	7.9	1656	72.6	4	186.366	28.9625	-0.628251
p1544	Broadleaved	889	8.4	1743	58	10	137.807	27.3419	0.0872032
p1545	Mixed	408	9	1445	96.5714	8	77.8267	32.7895	0.0578319
p1546	Broadleaved	377	9.4	1175	49.6667	3	112.916	31.0361	0.968243
p1547	Mixed	899	8.4	1796	58.1667	3	107.974	32.5178	1.48182
p1548	Conifer	82	13.8	1672	42.375	6	45.1518	21.5841	1.81996
p1549	Conifer	204	13	1635	47	7	45.415	24.4433	1.57472
p1550	Conifer	124	13.4	1674	38.8	7	45.8231	33.2033	0.797493
p1551	Mixed	250	13.6	1674	36	6	47.9599	20.1587	1.49367
p1552	Broadleaved	103	13.3	1506	36.8333	5	224.553	24.8284	-1.02526
p1553	Conifer	352	12.7	1637	45.4	4	49.5855	34.0839	0.825116
p1554	Mixed	271	12.6	1682	39.75	6	74.4012	33.0717	0.282692
p1555	Conifer	566	12.6	1567	37.7143	5	48.2285	34.4532	0.619239
p1556	Broadleaved	251	12	1612	35.6	5	163.335	23.1852	-0.935851
p1557	Mixed	37	13.7	1316	37.375	8	76.7666	30.7292	0.0158962
p1558	Conifer	164	12.9	1382	38.4	2	46.2855	34.458	1.88471
p1559	Conifer	152	12.8	1301	40.5	4	39.1632	34.8136	1.09693
p1560	Conifer	267	12.4	1306	40.8333	3	35.3853	32.478	1.00255
p1561	Conifer	90	13	1263	40.8	3	36.5077	32.8926	1.04288
p1562	Mixed	208	13	1231	50.6667	5	60.3768	33.3028	0.282505
p1563	Conifer	395	12.1	1356	35.4	1	37.1369	35	0
p1564	Conifer	233	11.9	1145	38.2	3	38.0371	34.748	1.65977
p1565	Broadleaved	350	10.9	1280	43.5714	4	180.592	29.1125	-0.971676
p1566	Mixed	197	11.7	1143	38.875	6	94.9589	31.1211	1.65851
p1567	Broadleaved	199	11.8	1189	39.4	4	143.551	29.4825	0.268855
p1568	Mixed	378	11.8	1456	31.2	9	93.3675	27.0302	0.922275
p1569	Mixed	161	12.2	1354	37.2	4	96.0763	31.8159	0.357174
p1570	Mixed	365	10.3	1340	47.8333	6	85.415	32.8879	0.678913
p1571	Mixed	404	10	1367	35.4286	7	128.274	27.9994	0.167575
p1572	Mixed	623	9.6	1304	44.2	8	130.538	30.4414	0.0637274
p1573	Conifer	379	9.5	1204	42.6	10	68.492	31.4775	0.772192
p1574	Mixed	181	10.2	1208	56.4545	6	73.8457	32.4085	0.0956063
p1575	Broadleaved	862	8.4	1305	85	5	183.316	28.8893	-0.593006
p1576	Broadleaved	326	10.3	1273	37.8	7	141.48	26.3036	0.51822
p1577	Mixed	386	9.9	1292	38.8571	4	142.255	29.5526	1.1306
p1578	Conifer	371	8.8	1321	46.2	7	74.592	32.5564	0.660783
p1579	Broadleaved	773	9.3	1408	53.4	9	201.423	25.8208	-1.32202
p1580	Broadleaved	611	8.9	1413	64.8	11	188.836	24.1799	0.0785224
p1581	Broadleaved	921	8.4	1625	50.1667	9	217.164	24.8672	-1.22617
p1582	Broadleaved	792	9	1548	68.2	3	180.087	29.7378	-1.0111
p1583	Mixed	892	8.3	1440	45.5	2	67.6731	33.9295	2.13748
p1584	Broadleaved	894	8.2	1477	68.2	10	226.018	25.7538	-1.10184
p1585	Broadleaved	963	7.2	1584	41.6	5	187.027	28.8363	0.596401
p1586	Broadleaved	859	7.8	1485	63.6667	13	210.3	26.0042	-1.19229
p1587	Broadleaved	595	9	1421	57.6	12	202.516	25.808	-1.4638
p1588	Broadleaved	884	8.5	1515	73.5714	6	143.729	30.4916	0.509282
p1589	Mixed	530	8.7	1434	46.8333	9	112.597	30.1132	1.0296
p1590	Broadleaved	476	9.2	1308	57.5	8	219.181	22.5021	-1.0883
p1591	Mixed	723	8.1	1574	46	5	239.229	21.6687	0.874649
p1592	Conifer	564	9.2	1334	50.5	2	44.0866	34.7564	1.82381
p1593	Mixed	564	9	1226	60	8	123.769	30.8772	0.0897138
p1594	Mixed	498	9.5	1658	65.4	6	88.3462	33.09	0.366943
p1595	Mixed	843	8.1	1709	46.2222	8	115.248	26.1152	0.309381
p1596	Broadleaved	292	13.2	1668	53.5	8	177.569	17.2724	-1.36414
p1597	Mixed	414	12.4	1964	32.6667	5	114.887	30.9517	1.52209
p1598	Mixed	341	12.2	1873	38.4	9	104.139	23.1162	1.07838
p1599	Broadleaved	56	13.7	1523	36.6	8	144.413	25.0623	0.578854
p1600	Conifer	137	13.1	1616	41	7	59.6742	30.5922	1.84161
p1601	Conifer	166	12.9	1504	34.6667	8	42.5521	32.4161	1.90007
p1602	Broadleaved	223	12.2	1605	29.6	6	176.958	15.5155	-0.985461
p1603	Broadleaved	224	12.1	1623	42.3333	6	144.311	23.4476	1.1343
p1604	Conifer	176	12.6	1306	38	6	55.2545	33.4265	0.51876
p1605	Conifer	250	12.2	1280	37.4	4	34.4407	31.0309	0.974935
p1606	Mixed	220	13.1	1218	37.8571	13	99.7636	28.1988	1.41618
p1607	Mixed	275	11.5	1177	41.8	3	84.1802	31.9874	1.20853
p1608	Broadleaved	679	11.2	1340	49.3333	10	181.371	21.2414	0.15959
p1609	Broadleaved	730	10.3	1595	50.6667	10	186.427	24.605	-1.36022
p1610	Mixed	211	11.9	1086	34.625	9	82.3143	28.6619	1.41705
p1611	Conifer	154	11.8	1263	44.4286	6	67.5187	30.8075	0.511488
p1612	Broadleaved	92	12.7	1030	41.8333	7	122.501	22.7003	1.11271
p1613	Conifer	167	11.6	1252	47.6	6	62.9095	32.1476	1.18705
p1614	Conifer	135	11.6	1171	41.6	3	43.8767	32.5279	1.47896
p1615	Conifer	193	10.8	1322	35.2	9	59.6933	33.077	1.79933
p1616	Mixed	570	9.5	1340	46.6667	7	105.515	30.7689	-0.369655
p1617	Broadleaved	535	9.8	1355	40.7143	9	183.697	26.396	0.0697833
p1618	Broadleaved	731	9	1392	49	7	123.749	31.1185	0.885658
p1619	Broadleaved	509	10.2	1306	43.4	3	133.176	30.3732	0.968243
p1620	Mixed	420	9.8	1246	56	4	78.1884	33.6013	1.14971
p1621	Broadleaved	351	10.5	1266	42.125	10	139.069	24.9024	0.014944
p1622	Conifer	144	11.4	1201	52.1667	6	46.9271	34.086	0.422487
p1623	Conifer	230	10.8	1181	46.4	8	54.7401	30.7377	1.87145
p1624	Mixed	191	10.7	1178	31.8	4	125.459	28.3753	1.53165
p1625	Broadleaved	631	9.6	1758	34	8	157.989	24.5287	0.163605
p1626	Conifer	466	9.9	1390	42.5714	6	45.4154	34.4589	0.156889
p1627	Conifer	254	9.8	1252	46.8333	9	51.7459	31.6922	0.90316
p1628	Mixed	407	9.2	1446	34.6667	6	89.0542	29.8399	0.804535
p1629	Mixed	450	9.9	1354	45.2	3	68.1106	33.7233	1.21655
p1630	Broadleaved	949	8.4	1567	53.4	5	185.033	29.3892	-0.96545
p1631	Broadleaved	755	8.3	1559	39.5	8	167.898	27.43	0.242715
p1632	Mixed	696	8.8	1459	38.1429	9	132.361	25.9703	1.16591
p1633	Broadleaved	836	7.6	1509	44.4	9	193.538	27.7562	-1.01622
p1634	Broadleaved	832	7.6	1738	65.6	7	250.249	23.0705	-1.10243
p1635	Broadleaved	1006	7.9	1725	57.6	4	202.982	27.1485	-0.680335
p1636	Broadleaved	824	8.8	1536	54	4	175.405	23.4295	-0.914201
p1637	Broadleaved	906	8	1576	52.2	15	184.141	25.5096	-0.349377
p1638	Broadleaved	1023	7.6	1772	51	8	181.987	16.6499	-1.08618
p1639	Broadleaved	706	7.6	1691	47.8	10	143.195	30.3456	0.0361603
p1640	Mixed	674	8.9	1372	70.8571	3	58.1546	33.9244	1.21655
p1641	Broadleaved	590	8.6	1288	49	9	254.881	15.6538	-1.19207
p1642	Broadleaved	1145	7.4	1800	65.2	7	255.896	22.6426	0.596336
p1643	Broadleaved	1024	6.9	1878	58.2	3	175.025	29.8047	1.41109
p1644	Mixed	93	14.4	1521	32.7143	9	124.524	27.0938	1.00044
p1645	Mixed	188	13.2	1682	35.4286	9	47.2866	20.0885	1.13833
p1646	Broadleaved	253	13.1	1605	28.5	6	173.661	15.4255	-1.02194
p1647	Mixed	112	13.5	1614	42.5	10	72.8972	20.4093	1.52189
p1648	Mixed	109	13.2	1695	35.7143	8	109.382	26.0683	0.884595
p1649	Conifer	186	13.4	1634	55.2	10	47.6249	33.8817	-0.129497
p1650	Conifer	106	12.6	1561	41.1667	8	65.1282	32.099	0.900308
p1651	Mixed	258	12.8	1482	39.4286	2	78.7177	32.5367	2.47285
p1652	Mixed	186	12.3	1512	43.4	7	68.1791	32.3388	0.352949
p1653	Broadleaved	400	12.8	1482	37.5	6	185.854	24.1948	-1.1652
p1654	Mixed	73	13.1	1267	40.7778	4	70.6712	28.8037	0.952263
p1655	Broadleaved	175	12.8	1232	41	5	115.893	27.4032	0.523147
p1656	Broadleaved	410	11.7	1194	44.3333	8	124.656	26.4365	0.552279
p1657	Mixed	89	13.1	1330	40.1667	3	77.1959	32.7942	1.91377
p1658	Mixed	77	13.3	1515	38.8	6	90.8304	30.679	-0.0669847
p1659	Conifer	185	12.6	1080	46.8	3	42.5137	34.5582	1.17429
p1660	Broadleaved	294	12.1	1153	43.4	5	149.56	25.8121	-0.313101
p1661	Mixed	259	11.3	1190	39.6	6	76.9142	32.9295	-0.263914
p1662	Conifer	305	11.5	1206	41.4	4	56.7038	33.5387	0.843922
p1663	Broadleaved	233	12	1170	43	1	117.204	7	0
p1664	Mixed	132	12	1074	35.1429	9	133.539	27.8961	-0.300056
p1665	Broadleaved	217	11.2	1124	39.125	6	179.769	23.4776	-0.693474
p1666	Conifer	115	11.8	1235	37.4	4	37.376	34.0429	0.897629
p1667	Conifer	125	11.6	1241	40.4	3	36.4483	32.9093	1.00255
p1668	Mixed	569	10.7	1512	44.2857	7	82.1998	32.8985	0.559817
p1669	Mixed	462	9.8	1351	39.6	6	93.5827	32.1494	0.131064
p1670	Broadleaved	852	8.4	1424	37.6	4	202.717	28.3407	-1.1192
p1671	Mixed	657	10.1	1377	45.5	4	123.707	31.9324	0.860774
p1672	Broadleaved	399	9.9	1276	43.8	6	153.651	29.1079	1.53326
p1673	Broadleaved	215	10.5	1228	39.6667	5	140.691	27.4104	-1.10238
p1674	Mixed	414	9.8	1511	39.5	7	75.7832	31.3089	1.46497
p1675	Broadleaved	354	9.4	1277	26.2	12	208.342	19.3192	-1.12567
p1676	Mixed	334	9.7	1280	43.4	9	78.04	31.2962	0.128659
p1677	Mixed	354	10	1267	47.4	11	88.2053	29.8453	0.699472
p1678	Mixed	427	9.5	1339	41.5	5	83.9761	30.6677	0.755673
p1679	Broadleaved	513	9.2	1468	49.8	8	154.555	27.1191	0.626456
p1680	Broadleaved	821	8.2	1627	43	8	228.063	20.8571	-1.13363
p1681	Broadleaved	740	8.3	1441	47.2	5	217.541	26.3174	-0.632004
p1682	Conifer	650	8.5	1336	27.5	6	85.0597	29.1231	1.02665
p1683	Broadleaved	1072	7.5	1639	47.2857	6	198.079	28.1413	-1.05593
p1684	Broadleaved	953	8.1	1678	45	3	233.062	19.4985	-0.372412
p1685	Broadleaved	840	7.8	1779	53.2	14	249.388	19.2234	-1.33408
p1686	Broadleaved	687	8.8	1367	64.6	8	219.793	24.1432	-1.28412
p1687	Broadleaved	1174	6.7	1846	99	6	221.27	25.6335	-1.34074
p1688	Broadleaved	1053	7.7	1766	53	7	265.374	23.0084	-0.944217
p1689	Conifer	613	8.9	1433	70.375	3	55.6024	34.3623	1.54908
p1690	Conifer	543	9.1	1430	43.4	4	59.3114	34.021	0.25374
p1691	Broadleaved	582	9.3	1512	55.8333	13	241.536	20.459	-0.119979
p1692	Broadleaved	939	7.9	1777	69.5	14	257.223	22.1776	-1.83352
p1693	Broadleaved	1216	7.3	1889	51.6	10	231.044	23.3847	1.18638
p1694	Broadleaved	567	8	1934	48.2	11	261.54	20.605	-1.23106
p1695	Mixed	95	15.1	1413	25.6	9	93.2729	25.3662	0.659059
p1696	Conifer	130	13.8	1538	44.2	5	43.0765	26.2641	1.55554
p1697	Conifer	68	14.8	1517	34.4	7	36.7585	21.7866	1.65889
p1698	Mixed	140	14.2	1513	36.2	8	97.3284	19.6087	1.12862
p1699	Conifer	276	12.8	1711	35.5	8	38.6593	28.1425	1.41477
p1700	Conifer	225	13.4	1633	37.7143	4	37.2821	34.6137	0.933135
p1701	Conifer	155	13	1649	40.8333	9	64.2257	31.3521	1.48763
p1702	Conifer	99	13.5	1450	51.3333	6	28.922	22.0323	0.990786
p1703	Conifer	65	13.5	1532	40.6	4	74.5687	32.3406	0.869784
p1704	Broadleaved	126	12.8	1561	40.4	5	140.259	26.3436	-0.291454
p1705	Conifer	131	13.1	1400	44.6	2	38.404	34.8408	1.98101
p1706	Broadleaved	87	13.7	1455	30.4	5	166.044	25.3362	-0.90692
p1707	Mixed	66	13.1	1402	36	9	101.248	29.4645	1.22912
p1708	Broadleaved	70	13.1	1398	39.6667	2	94.2465	31.6168	2.26907
p1709	Conifer	75	13.5	1071	43	5	39.8916	32.9599	1.37012
p1710	Mixed	241	12.8	1156	43.375	6	102.67	28.7824	1.85734
p1711	Mixed	277	11.7	1189	49.3333	4	61.2813	33.4216	0.896303
p1712	Conifer	401	11.8	1170	43.8333	3	50.6382	34.4704	0.888976
p1713	Conifer	180	11.9	1207	40.6	9	34.2138	28.0954	1.80673
p1714	Mixed	171	11.3	1286	37.5	3	100.977	29.3574	1.33155
p1715	Broadleaved	468	10.6	1384	33.8	6	135.622	29.3901	1.10911
p1716	Broadleaved	685	10.2	1423	49.4	5	168.8	30.624	0.680249
p1717	Broadleaved	536	10.4	1382	43.8	9	172.164	20.8705	-1.35246
p1718	Broadleaved	600	10.2	1345	50.1429	5	156.17	30.7128	0.785502
p1719	Conifer	505	9.1	1414	48.1667	7	55.5929	36.5677	0.717514
p1720	Mixed	394	10	1401	34.4	4	93.6187	31.1181	2.04444
p1721	Conifer	166	10.6	1257	99.8	5	51.2712	33.9638	0.564436
p1722	Mixed	321	10.3	1308	47.1667	11	62.5723	32.571	0.620023
p1723	Conifer	318	10.6	1307	42.3333	4	71.8968	30.6717	0.920887
p1724	Mixed	496	9.5	1341	46.1429	11	79.9421	30.7993	-0.108158
p1725	Mixed	525	9.3	1385	43	7	85.7919	31.3744	1.66731
p1726	Broadleaved	391	9.9	1329	48.3333	14	158.666	24.836	-1.74629
p1727	Broadleaved	559	9.4	1350	32	5	231.531	17.668	-0.749669
p1728	Broadleaved	542	8.9	1245	45.6	10	200.066	19.8317	-1.56723
p1729	Broadleaved	744	9	1625	42.8	7	180.413	17.8619	0.44634
p1730	Conifer	753	8	1279	53.6	6	60.4491	34.1423	0.892418
p1731	Mixed	684	8.4	1282	52.3333	10	150.318	28.6727	-0.136247
p1732	Mixed	653	8	1444	36	4	143.178	30.4675	0.94125
p1733	Conifer	734	6.7	1621	28	1	52.931	37	0
p1734	Broadleaved	878	8.3	1665	44.6667	3	186.464	27.189	-0.706032
p1735	Broadleaved	775	8	1781	60	9	268.803	20.8559	-1.09963
p1736	Broadleaved	1300	5.5	2068	32.5	3	276.441	16.3594	-0.404392
p1737	Mixed	672	8.6	1537	72.4	7	101.322	31.9518	0.526973
p1738	Mixed	557	7.8	1488	67	8	217.781	24.2489	0.0863493
p1739	Mixed	726	8.3	1694	57.6	8	120.527	30.2385	0.321022
p1740	Broadleaved	839	8	1676	115.8	9	179.066	28.7381	1.30452
p1741	Broadleaved	994	7.6	1801	62.8333	10	243.653	22.2673	-1.08636
p1742	Broadleaved	876	7	1833	77.6	4	151.288	29.2718	1.19279
p1743	Broadleaved	780	7.8	2109	76.2	9	155.786	28.6231	1.35278
p1744	Broadleaved	916	8.2	2003	52.3333	12	230.427	22.1756	-0.0204184
p1745	Broadleaved	38	13.9	1425	26.4	7	166.344	19.8314	-1.3085
p1746	Broadleaved	125	13.2	1418	49	3	231.268	24.6863	-0.531309
p1747	Conifer	74	14.3	1618	46.6	2	26.1664	23.0505	-1.76026
p1748	Mixed	88	14	1586	40.4286	6	105.515	26.7754	1.31845
p1749	Mixed	51	14.3	1557	43	10	77.026	19.2546	0.762776
p1750	Broadleaved	160	13.8	1557	42.2222	1	137.23	25	0
p1751	Conifer	104	14	1610	40.4	5	73.575	33.3594	1.70826
p1752	Conifer	482	12.7	1797	37.125	6	53.4749	33.3426	0.472203
p1753	Broadleaved	607	12.2	1794	46.4	10	180.284	25.2982	0.624307
p1754	Broadleaved	347	12.9	1775	40.9	12	223.294	22.4248	-1.04353
p1755	Conifer	36	13.5	1388	46.4	7	47.1774	32.6456	1.26179
p1756	Broadleaved	118	13.2	1351	40.4286	9	163.032	24.7357	-1.70925
p1757	Mixed	43	13.6	1100	44.5714	9	74.8941	30.6356	1.75635
p1758	Conifer	50	13.4	1054	46.8	4	36.6631	32.6617	1.31064
p1759	Conifer	51	12.9	1047	46.4	1	37.1369	35	0
p1760	Conifer	110	12.7	1054	41.5	7	41.504	29.5419	1.55416
p1761	Broadleaved	406	11.2	1518	41.4	9	158.544	28.718	0.222128
p1762	Conifer	212	11.6	1354	40.8333	6	46.8832	34.145	0.25554
p1763	Conifer	319	11.1	1429	46	3	46.8768	34.2763	1.10643
p1764	Mixed	213	11.5	1420	38.4	5	82.3367	32.4549	1.4085
p1765	Conifer	147	11.8	1058	40	4	59.6341	33.5565	1.78736
p1766	Conifer	361	10.6	1358	40	4	46.4451	34.1059	1.03504
p1767	Broadleaved	590	10.1	1482	34.8	4	150.679	30.9041	1.23432
p1768	Broadleaved	1040	8.4	1461	56.3333	10	199.722	25.2499	-1.08101
p1769	Broadleaved	988	7.5	1435	63	12	176.059	28.3522	1.66282
p1770	Broadleaved	730	9.1	1395	35.2	8	172.259	26.4827	0.408248
p1771	Broadleaved	1035	8.7	1513	33.6	7	280.571	12.7576	-0.919728
p1772	Mixed	548	9.7	1458	43.3333	9	113.803	27.2591	-0.226854
p1773	Mixed	386	10	1331	61	4	67.3982	33.0935	0.92565
p1774	Conifer	417	9.7	1342	41	5	51.1111	34.2233	1.55301
p1775	Conifer	315	10.4	1246	79.8571	7	46.7493	34.3421	1.32652
p1776	Mixed	453	9.3	1337	41	6	114.882	32.0247	0.516961
p1777	Broadleaved	469	9.7	1384	35.8333	6	114.757	27.5759	1.83258
p1778	Conifer	757	9.2	1541	41.2857	9	56.9078	33.9262	1.46039
p1779	Mixed	731	9	1579	41.7143	6	72.0446	32.7007	0.690995
p1780	Mixed	655	7.9	1329	34.4	14	108.285	30.2797	0.335849
p1781	Mixed	846	8	1504	55	7	156.074	28.4729	1.47332
p1782	Broadleaved	1027	7.3	1875	77.8	11	227.847	16.0785	-0.975113
p1783	Mixed	1131	7.7	1866	62.2	15	138.913	27.4416	1.4129
p1784	Mixed	833	8.5	1526	63.8	6	84.4571	33.7452	0.818748
p1785	Broadleaved	822	8.6	1466	53	12	275.263	20.1324	-1.25937
p1786	Broadleaved	717	8.5	1636	58.1667	10	234.58	23.2926	-1.14137
p1787	Broadleaved	1072	7.5	1599	56	9	268.747	19.3742	-1.39262
p1788	Broadleaved	716	9	1542	62	3	182.693	29.185	-0.527083
p1789	Broadleaved	714	8.2	1704	56	9	164.464	28.1312	1.27976
p1790	Broadleaved	853	8.4	1848	69.1429	7	195.74	26.2205	-0.882831
p1791	Broadleaved	881	8.8	1633	65.2	8	255.111	24.0281	-1.08629
p1792	Broadleaved	821	7.7	1783	77.5	11	213.658	26.3679	0.996373
p1793	Mixed	1170	7.2	1893	72.2	8	143.794	24.9609	2.09017
p1794	Broadleaved	674	10.4	1926	55.1429	7	183.886	26.4247	-1.03258
p1795	Broadleaved	485	10.6	1831	52.1429	11	176.8	22.5001	-0.205286
p1796	Broadleaved	560	10	1922	51	9	186.237	28.3257	0.285708
p1797	Mixed	215	13	1765	33.6	8	89.2921	27.8295	1.11631
p1798	Mixed	26	13.9	1580	49.8571	14	64.5787	23.5289	0.629417
p1799	Mixed	278	13	1591	37.3333	8	81.7235	30.0922	0.0927189
p1800	Broadleaved	215	13.6	1749	36.4444	13	166.665	22.5271	2.21933
p1801	Broadleaved	270	12.5	1684	27.6	20	125.859	26.2743	-0.760773
p1802	Broadleaved	530	12.7	1902	37.2857	8	214.809	17.1189	-0.646184
p1803	Mixed	300	13.1	1579	35.6667	8	91.435	29.9744	0.270011
p1804	Broadleaved	145	12.7	1611	43.4	5	151.503	24.5739	-1.64644
p1805	Conifer	94	13.6	1549	42	4	25.3467	21.6472	0.229995
p1806	Broadleaved	55	14.1	1447	30.1429	7	205.508	23.4536	-1.23053
p1807	Conifer	103	14	1506	45.6	7	39.9113	25.7093	1.19683
p1808	Conifer	76	13.9	1466	47.8333	5	47.8821	31.5581	1.58523
p1809	Mixed	77	13.9	1413	24.5455	3	118.092	28.5785	1.53662
p1810	Conifer	52	13.8	1419	51	6	51.0465	32.8151	1.44888
p1811	Mixed	217	12.7	1100	50.5	9	113.212	15.6189	1.17208
p1812	Conifer	133	12.6	1128	44	5	53.4322	32.3226	1.77429
p1813	Conifer	233	11.9	1098	34.6	5	47.4425	30.154	1.44902
p1814	Broadleaved	505	12	1220	46.8	6	141.877	29.8953	0.185045
p1815	Conifer	171	12.1	1175	48	8	49.579	30.8849	1.10175
p1816	Mixed	200	12.2	1095	40.8	9	90.5322	30.5785	1.04251
p1817	Conifer	269	11.3	1164	47.8	12	70.7023	31.0413	0.467148
p1818	Mixed	281	10.7	1422	39	8	71.2151	31.0483	-0.147314
p1819	Broadleaved	212	11.1	1410	40.8	5	121.913	27.1789	0.485348
p1820	Mixed	307	10.8	1367	36.8571	12	103.756	28.4861	-0.0286698
p1821	Mixed	807	9.4	1438	34.2	5	103.95	32.4654	0.89726
p1822	Mixed	697	9.4	1441	48.5	7	88.5416	32.991	1.56368
p1823	Mixed	849	8.4	1465	79	4	80.8939	33.4142	1.13809
p1824	Broadleaved	803	8.8	1475	44	14	189.725	24.7309	-0.338909
p1825	Broadleaved	828	9	1476	56.8	8	210.783	26.9986	-0.870874
p1826	Broadleaved	217	9.9	1371	28.6	9	164.539	22.1133	0.488564
p1827	Broadleaved	863	8.6	1303	45.4	3	181.506	29.3816	-0.527083
p1828	Broadleaved	630	9.7	1318	42.4	6	175.846	22.6877	-0.894204
p1829	Mixed	385	10.1	1335	64.1429	6	99.6261	31.3192	0.690768
p1830	Broadleaved	757	9.6	1352	42.4	11	144.516	24.7692	-0.11166
p1831	Broadleaved	679	9.1	1312	37.6	5	187.464	26.3379	-0.865045
p1832	Broadleaved	780	9.4	1392	45	4	154.783	30.4777	0.898084
p1833	Mixed	552	9.1	1281	30.6	10	86.3431	29.6168	0.602678
p1834	Broadleaved	1149	7.5	1529	58	4	231.888	25.719	-1.12772
p1835	Mixed	707	8.6	1395	49.6	5	114.318	32.1281	0.92347
p1836	Mixed	779	8.9	1356	47.4	7	182.3	25.7975	0.642878
p1837	Broadleaved	1083	8.1	1591	61.4	14	259.277	19.5423	-1.27489
p1838	Broadleaved	986	7.4	1662	65.6667	8	203.359	26.9564	-0.880827
p1839	Broadleaved	1118	6.6	1855	63	10	229.792	21.7458	-1.36421
p1840	Broadleaved	956	8.5	1583	52.3333	14	258.5	18.0848	-1.22213
p1841	Broadleaved	1059	7.7	1709	37.3333	11	216.806	16.372	0.115946
p1842	Broadleaved	818	8.2	1499	69	7	176.43	27.9555	0.641554
p1843	Broadleaved	1001	7.5	1893	46.8	7	190.02	28.5377	0.685423
p1844	Mixed	333	10.5	1655	53.8	6	65.357	33.8444	1.71352
p1845	Mixed	329	11.1	1693	36.2	6	79.2888	32.9462	0.10315
p1846	Broadleaved	739	9.4	1664	83.6667	5	192.989	27.5107	-0.709501
p1847	Broadleaved	968	7.6	1833	53.2	12	235.826	22.7462	-1.17296
p1848	Broadleaved	723	9.8	1539	70.625	8	205.03	25.5177	-1.05662
p1849	Broadleaved	563	9.6	1810	61.8333	10	221.388	23.8847	-1.03422
p1850	Mixed	189	12.5	1389	40.6	12	116.343	26.6236	1.22485
p1851	Broadleaved	141	13.3	1096	25.3333	8	184.783	25.2067	1.25054
p1852	Conifer	61	14.3	1414	51.8333	12	33.8879	18.9992	-0.0679988
p1853	Conifer	84	14.5	1441	47.4	7	47.9298	26.6054	1.46571
p1854	Mixed	148	13.7	1623	44	9	87.0797	30.4564	-0.331575
p1855	Mixed	470	12.1	1723	31.8	8	111.242	24.8787	0.0366234
p1856	Broadleaved	265	13	1765	38.2	5	124.923	29.4429	-1.47459
p1857	Broadleaved	548	12.9	1737	42.4	5	159.611	27.7638	0.838387
p1858	Mixed	65	13.8	1635	37.3333	11	78.4539	26.2611	1.30388
p1859	Conifer	301	12.6	1469	53.2	4	46.8498	34.05	1.69435
p1860	Mixed	374	12.2	1479	45.3333	4	74.9452	33.2244	0.275829
p1861	Conifer	629	12.1	1466	42.6667	4	42.1009	34.1536	1.23872
p1862	Conifer	392	12.5	1416	38.2857	5	56.4334	32.7659	0.705747
p1863	Mixed	373	11.4	1357	34.6	9	66.6081	26.5273	1.17044
p1864	Conifer	105	13	1117	50.6	3	40.4304	34.8026	1.5171
p1865	Mixed	466	12	1392	47.125	7	89.6456	30.4917	1.22922
p1866	Broadleaved	507	11.5	1281	37.5714	5	143.257	30.4835	0.325591
p1867	Conifer	99	12.3	999	41.4	4	41.5363	29.3531	1.17718
p1868	Mixed	202	12	1065	38.8	7	65.9444	32.4427	-1.37484
p1869	Conifer	312	10.4	1285	49.2	5	57.18	33.8005	0.612256
p1870	Mixed	283	10.6	1416	42.375	2	87.0979	32.0403	2.47285
p1871	Mixed	136	11.7	1236	42.2857	7	133.535	28.8851	1.4317
p1872	Conifer	221	11.4	1275	40.6667	6	79.2932	32.5519	1.01441
p1873	Mixed	128	12	1279	34.8	10	121.235	25.8012	0.509877
p1874	Broadleaved	234	11.2	1364	34.7143	8	154.46	26.341	-0.118914
p1875	Mixed	487	10.5	1434	44.3333	6	94.1959	32.233	0.252253
p1876	Broadleaved	1095	8.2	1649	28.4	8	169.972	28.8943	0.623592
p1877	Conifer	732	9.8	1326	69.6	4	51.1666	34.2373	0.95722
p1878	Mixed	344	10.5	1326	44.3333	5	87.0963	33.0444	0.896769
p1879	Mixed	301	10.1	1306	50.3333	8	94.5405	31.3321	0.0316781
p1880	Broadleaved	657	9.7	1320	58.6	8	215.1	22.8155	-0.925586
p1881	Broadleaved	265	10.8	1272	40.6	4	97.5474	31.1009	0.953731
p1882	Broadleaved	436	10.5	1370	29	5	165.596	23.1602	0.949251
p1883	Broadleaved	558	9.7	1531	26.6667	5	171.525	26.7039	-1.7879
p1884	Broadleaved	537	10.2	1356	50	5	147.949	28.6936	-1.26297
p1885	Broadleaved	721	9.5	1580	32.2	7	179.425	22.6505	-1.04361
p1886	Broadleaved	886	8.2	1611	55.5	10	189.514	23.996	0.25565
p1887	Broadleaved	819	9.1	1548	44.1667	9	214.079	22.1148	-1.1766
p1888	Mixed	865	8.1	1785	46.3333	2	126.04	30	2.30282
p1889	Conifer	628	8.7	1353	40.2	9	51.2973	33.6039	0.192674
p1890	Conifer	820	6.9	1464	45	3	235.146	25.8986	-0.463213
p1891	Broadleaved	1190	6.4	1785	42.8333	11	270.129	16.739	-1.64449
p1892	Broadleaved	1296	6.7	1918	70.4	14	185.53	27.1458	1.58694
p1893	Broadleaved	1207	6.2	1923	49.6667	12	190.628	15.5618	-1.55606
p1894	Mixed	877	8.3	1747	56.5	2	93.0506	33.0399	2.13748
p1895	Broadleaved	881	7.8	1828	53.2	9	229.356	23.9	0.175077
p1896	Broadleaved	851	9.3	1770	44.2	8	293.707	18.5251	-0.910088
p1897	Mixed	220	11	1640	38.8333	5	78.3544	32.9148	1.50224
p1898	Mixed	214	11.2	1605	34.875	5	115.155	31.1732	0.256912
p1899	Conifer	262	11.2	1602	58.6	7	54.7322	32.9536	1.26436
p1900	Mixed	387	10.9	1710	47.5714	9	92.0579	31.2121	1.23354
p1901	Mixed	125	11.5	1719	47.5	12	69.1593	32.6742	0.627393
p1902	Broadleaved	47	12.4	1428	36.8	4	200.829	20.4911	-0.912561
p1903	Mixed	909	10.4	1526	45.8	3	113.487	32.1453	1.03871
p1904	Broadleaved	877	10	1575	4	6	172.488	26.9181	1.15801
p1905	Mixed	666	11.9	1431	51.2	9	114.213	30.4899	0.080359
p1906	Conifer	117	13.6	1537	38.6	3	40.2308	34.5951	1.44374
p1907	Mixed	290	13.3	1599	35.8333	8	106.499	18.6796	1.18682
p1908	Broadleaved	673	12.2	1829	42.6	6	173.878	18.563	-0.777483
p1909	Mixed	152	13.7	1560	38.1667	6	97.2637	26.2456	1.86138
p1910	Mixed	250	12.6	1765	39.8333	4	94.4528	27.0992	1.27388
p1911	Broadleaved	490	12.8	1848	44.5	7	140.359	28.8923	0.58313
p1912	Conifer	297	12.4	1549	49.6667	3	41.7397	34.5725	1.32483
p1913	Conifer	253	11.7	1592	40.6	3	50.1045	34.4048	1.2807
p1914	Broadleaved	707	11.7	1602	48.8	6	154.179	28.2424	0.694
p1915	Broadleaved	622	11.8	1691	45	6	138.677	29.9332	0.562726
p1916	Broadleaved	401	11.9	1833	27	4	219.788	13.8226	-1.19792
p1917	Mixed	437	12.5	1280	45.6	10	80.1078	30.1339	-0.241202
p1918	Broadleaved	490	12	1282	61.6	4	155.745	25.4982	-1.82321
p1919	Mixed	231	11.6	1215	39.4	7	69.7283	32.367	0.855331
p1920	Mixed	174	11.9	1157	38.3333	5	94.7093	29.522	1.56897
p1921	Conifer	177	12.2	1083	39	5	40.0634	34.6884	0.295418
p1922	Broadleaved	194	11.2	1151	35.8	6	229.065	24.9789	-1.21516
p1923	Broadleaved	81	11.3	1166	34.6667	7	124.29	25.8733	1.92186
p1924	Broadleaved	349	10.5	1477	27.4	7	150.09	26.2254	-1.66932
p1925	Broadleaved	215	11.4	1137	21.2	5	151.395	19.8172	-1.14799
p1926	Mixed	212	10.9	1327	47	7	117.076	28.8143	-0.712929
p1927	Broadleaved	938	8.4	1377	37.2	13	217.355	18.2616	0.0355407
p1928	Mixed	710	9.4	1337	44.4286	7	152.064	23.6781	0.501402
p1929	Broadleaved	930	8.2	1402	71.6	7	219.04	15.5508	-0.965517
p1930	Broadleaved	883	8.7	1365	60	1	179.767	30	0
p1931	Broadleaved	690	10	1361	53.6	8	277.524	18.307	-1.03308
p1932	Broadleaved	253	10.6	1229	46.3333	6	138.992	26.4768	0.784412
p1933	Broadleaved	770	9.6	1370	42.2	6	185.819	28.5507	-1.05849
p1934	Broadleaved	1273	5.7	1721	63.8333	2	180.118	29.9716	-0.492244
p1935	Broadleaved	529	8.5	1388	44.4	15	177.188	25.4375	-0.301686
p1936	Broadleaved	844	8.4	1511	37.4	9	278.051	21.151	-1.08772
p1937	Broadleaved	870	8.1	1364	48.6667	5	252.297	17.3976	-0.722117
p1938	Broadleaved	714	8.4	1376	50	10	236.399	22.7588	-1.14954
p1939	Mixed	800	7.9	1533	40.6	4	135.451	29.8474	1.38887
p1940	Broadleaved	1024	7.2	1660	66	12	287.031	18.2871	-1.29879
p1941	Broadleaved	1041	6.6	1852	57	7	231.029	23.3786	-1.36135
p1942	Broadleaved	995	7.5	1900	57.2727	4	207.385	26.3084	-0.713888
p1943	Mixed	656	9.8	1720	54.3333	13	164.06	23.4042	0.393456
p1944	Broadleaved	596	10.2	1632	47.8571	10	237.683	19.8327	-1.32936
p1945	Broadleaved	763	9.5	1848	48.3333	4	240.553	22.9895	-0.720108
p1946	Mixed	514	10.5	1597	71.5	5	81.4589	32.9935	0.479514
p1947	Conifer	306	11.4	1519	63.6	5	49.397	34.5335	1.64054
p1948	Mixed	56	12.3	1433	33.8	9	72.4975	30.3784	0.886865
p1949	Mixed	515	12.2	1757	4	3	118.613	32.1198	1.47526
p1950	Broadleaved	714	11.4	1315	40	6	170.658	24.5304	-1.0591
p1951	Broadleaved	367	13.1	1175	37.8	11	203.475	24.9138	-0.810356
p1952	Conifer	98	14.1	1113	37	5	44.2595	34.5098	0.213939
p1953	Broadleaved	41	14.7	1358	42	1	180.421	4	0
p1954	Conifer	79	13.5	1604	41.6	6	37.1173	31.2464	1.66908
p1955	Broadleaved	75	13.8	1586	41.75	5	147.171	26.6345	-2.34681
p1956	Conifer	445	12.9	1657	36.2	3	44.9739	31.5702	1.65124
p1957	Mixed	314	12.8	1527	44.1667	6	93.5264	25.2151	1.71971
p1958	Broadleaved	166	12.6	1690	36	2	167.169	14.9341	-0.357706
p1959	Conifer	316	12.3	1818	56.5	4	48.6299	34.3172	0.25374
p1960	Mixed	461	12.4	1830	51	5	80.6707	30.1571	0.304455
p1961	Conifer	197	12.5	1610	36.2857	5	42.0928	32.1683	1.63774
p1962	Broadleaved	553	11.9	1866	39.8	9	189.858	22.2833	-1.18193
p1963	Broadleaved	649	10.7	2249	38	9	187.16	19.5576	0.441271
p1964	Broadleaved	628	11.6	1270	7.6	7	156.317	30.3716	0.614979
p1965	Conifer	474	12.2	1394	28.8	4	60.1287	33.1446	0.898741
p1966	Conifer	322	13.1	1247	24.6	6	53.4341	33.0301	1.30094
p1967	Conifer	120	12.9	1107	43	6	68.6714	33.3145	1.51486
p1968	Mixed	129	12.8	1134	42.4	10	74.1622	32.1866	-0.13692
p1969	Conifer	483	12.1	1392	44.8571	4	45.0448	30.7592	0.479309
p1970	Broadleaved	262	11.9	1115	43.625	5	123.152	28.5536	0.350424
p1971	Conifer	206	11.2	1248	56.6667	2	37.63	34.9749	2.02952
p1972	Conifer	329	10.5	1101	41.4	3	73.2899	34.0051	1.22782
p1973	Conifer	233	10.7	1392	29.4	4	41.0131	31.9018	0.918393
p1974	Broadleaved	137	11.5	1151	22	1	233.723	25	0
p1975	Conifer	348	10.5	1266	43.4	8	94.1731	30.4077	1.20148
p1976	Mixed	244	11.2	1345	34.6667	5	74.729	32.6388	0.657905
p1977	Mixed	667	9.7	1423	42.4	5	118.802	32.2993	1.61482
p1978	Mixed	681	10.1	1313	39.1429	3	102.972	32.7977	1.48182
p1979	Broadleaved	655	9.9	1354	61	4	86.7055	33.12	1.01614
p1980	Mixed	239	10.1	1231	70.4286	5	91.2411	32.2203	0.950061
p1981	Conifer	947	8.2	1354	49.2	2	38.255	35.1416	-1.44985
p1982	Conifer	654	10.2	1317	39.4	6	56.051	32.8609	1.79426
p1983	Broadleaved	564	10.5	1248	66.6	8	143.709	23.9051	-1.4969
p1984	Conifer	479	9.8	1287	53.5	6	75.7483	30.6067	0.626034
p1985	Mixed	506	9.9	1300	43.8333	5	76.1602	33.1286	0.180951
p1986	Broadleaved	579	9.5	1346	46.3333	8	260.069	21.218	-1.07577
p1987	Broadleaved	996	7.8	1541	45.4	10	193.095	26.9484	0.362947
p1988	Broadleaved	1003	7.3	1691	50.4	3	189.603	28.1974	-0.58353
p1989	Broadleaved	1129	7.5	1541	51.4	7	196.59	26.1601	-1.09149
p1990	Broadleaved	747	8	1315	39	6	185.189	25.476	-1.10398
p1991	Mixed	979	8.2	1550	72	5	104.764	32.2316	1.68393
p1992	Broadleaved	928	8.1	1523	45.5	6	145.283	29.4814	0.667279
p1993	Broadleaved	1150	6.7	1857	57.2	9	199.54	26.0425	0.183623
p1994	Broadleaved	707	10.2	1440	61.6	11	266.419	19.7746	-1.30067
p1995	Mixed	551	10.2	1529	41.5	8	93.6262	32.1337	1.09118
p1996	Broadleaved	426	11.4	1511	49	6	115.15	31.2181	0.292219
p1997	Broadleaved	391	10.9	1563	44.5714	7	160.969	24.7312	-1.32738
p1998	Mixed	227	11.8	1446	46.6	6	83.9432	32.1312	0.687507
[truncated: 860 more rows]
